# Supplementary material for: Exosomal lncRNA HCG18 contributes to cholangiocarcinoma growth and metastasis through mediating miR-424-5p/SOX9 axis through PI3K/AKT pathway
Source: Cancer Gene Ther. 2023 Feb 28;30(4):582–95. doi: 10.1038/s41417-022-00500-2 (PMC10104778; doi:10.1038/s41417-022-00500-2)
Supplement: Supplementary file 2 — qPCR Original [file 41417_2022_500_MOESM2_ESM.xlsx]

## Sheet: fig.1C
	26.1542			20.3868
	26.759			20.1184
	26.7183	26.5438		21.6285	20.7112		5.83259	0.0175475
	31.388			26.8273
	31.3234			26.5049
	31.3815	31.3643		25.7588	26.3637		5.00065	0.0312359
	28.9682			23.0584
	28.0962			23.4048
	28.6004	28.5549		22.5395	23.0009		5.55405	0.0212846
	29.9971			25.0061
	29.1675			25.7719
	29.8786	29.6811		24.473	25.0837		4.5974	0.0413089
	25.2522			19.8132
	25.7148			19.9299
	25.2517	25.4062		18.9597	19.5676		5.83861	0.0174745
	29.1952			23.0704
	29.008			23.1716
	30.8681	29.6904		25.4896	23.9105		5.7799	0.0182003
	27.9403			21.1762
	27.0178			21.1739
	28.9994	27.9858		23.4389	21.9297		6.05617	0.0150284
	31.4914			26.765
	31.4756			26.7814
	31.8734	31.6135		24.5875	26.0446		5.56891	0.0210664
	26.6144			21.6522
	26.8952			21.1239
	27.4243	26.9779		20.6227	21.1329		5.84498	0.0173975
	24.1058			14.006
	24.7528			14.1114
	23.5382	24.1323		15.0815	14.3996		9.73263	0.0011754
	29.7967			22.9108
	29.919			22.184
	29.337	29.6842		21.314	22.1363		7.54795	0.00534367
	28.9634			20.3785
	28.5338			20.2844
	27.6684	28.3886		21.1965	20.6198		7.76878	0.00458527
	30.2853			25.0381
	30.3543			25.1184
	32.0844	30.908		27.3652	25.8406		5.06745	0.0298225
	27.445			21.8665
	27.5848			21.5306
	26.8113	27.2803		22.2939	21.897		5.38334	0.0239581
	26.3963			21.3726
	26.7562			21.827
	27.5775	26.91		20.2925	21.164		5.74597	0.0186334
	31.9411			26.1832
	31.2808			26.9481
	32.0025	31.7415		27.7069	26.9461		4.79539	0.0360117
	29.638			23.8594
	29.3616			23.7983
	28.4214	29.1403		23.9088	23.8555		5.28481	0.0256515
	25.8146			18.4179
	25.9012			18.2388
	24.2256	25.3138		18.1441	18.2669		7.04686	0.00756284
	21.3646			16.5744
	21.4855			16.9086
	21.8161	21.5554		16.161	16.548		5.0074	0.0310901
	28.5426			21.1631
	28.6353			21.9261
	28.1541	28.444		21.6627	21.584		6.86001	0.00860857
	31.7018			23.1238
	31.9018			23.4379
	31.5354	31.713		24.4285	23.6634		8.04958	0.00377429
	30.0575			26.9611
	30.5027			26.5501
	31.5816	30.7139		26.2119	26.5744		4.13958	0.0567365
	26.9759			19.1602
	26.8075			19.2635
	24.2811	26.0215		21.1075	19.8438		6.17776	0.0138137
	29.7234			24.8583
	29.8037			24.679
	29.537	29.688		25.2214	24.9196		4.76843	0.036691
	27.6544			20.9229
	27.5935			20.7169
	26.0291	27.0924		18.8908	20.1769		6.91547	0.00828395
	25.4885			19.4848
	25.7786			19.9329
	24.7191	25.3287		19.0418	19.4865		5.84224	0.0174305
	24.2078			18.7345
	24.7747			18.6116
	24.6536	24.5454		18.0469	18.4643		6.08103	0.0147716
	21.8626			13.1917
	21.275			13.5519
	20.3591	21.1656		13.3952	13.3796		7.78597	0.00453095
	26.351			20.4764
	26.1873			20.2106
	27.2083	26.5822		19.7242	20.1371		6.44513	0.0114769
	23.8133			19.549
	23.444			19.2332
	24.3047	23.854		19.2214	19.3345		4.51945	0.0436024
	31.2307			25.9366
	31.298			25.9201
	31.4095	31.3128		24.1938	25.3502		5.9626	0.0160354
	28.9411			20.6241
	28.0602			20.555
	28.4144	28.4719		21.2067	20.7953		7.6766	0.0048878
	29.1362			22.522
	29.1618			22.0315
	29.6587	29.3189		22.0349	22.1961		7.12278	0.00717512
	24.157			16.5207
	24.8647			16.6814
	25.6892	24.9036		15.1483	16.1168		8.78685	0.00226409
	25.9199			16.7416
	25.1736			16.0991
	25.6495	25.581		17.2964	16.7124		8.86862	0.00213934
	21.4605			14.7266
	21.2091			14.9326
	22.6698	21.7798		13.8229	14.494		7.28578	0.00640857
	30.8904			25.7508
	30.9857			25.499
	30.5082	30.7947		23.8016	25.0171		5.77762	0.018229
	27.9824			20.8366
	27.6059			20.0726
	27.8251	27.8045		21.3057	20.7383		7.06614	0.00746244
	24.9245			18.6745
	24.1959			18.7423
	23.1666	24.0957		17.5336	18.3168		5.77888	0.0182131
	22.7002			17.8454
	22.2752			17.1198
	23.4071	22.7942		16.5216	17.1623		5.63188	0.0201668
	26.0388			19.2758
	26.4995			19.2494
	26.8934	26.4772		19.7064	19.4105		7.06674	0.0074593
	29.4962			21.5128
	29.9115			21.0756
	28.0658	29.1578		22.8062	21.7982		7.35963	0.00608877
	28.9993			19.0857
	28.6875			19.2733
	27.6316	28.4395		21.4886	19.9492		8.49029	0.0027808
	22.8156			16.4835
	22.7768			16.3136
	22.4291	22.6738		18.1979	16.9983		5.6755	0.0195661
	21.0982			14.8632
	21.6051			14.6703
	22.5282	21.7438		14.7891	14.7742		6.96967	0.00797846
	25.1227			20.9937
	25.1811			20.7878
	26.3736	25.5591		19.3657	20.3824		5.17674	0.0276469
	24.6041			18.3794
	24.6626			18.4626
	24.0937	24.4535		17.9293	18.2571		6.19638	0.0136365
	30.2532			24.2673
	30.5696			24.2857
	30.8361	30.553		24.883	24.4787		6.07431	0.0148406
	25.6562			18.0992
	25.2395			18.1608
	24.4984	25.1314		19.7439	18.668		6.46344	0.0113321
	22.6634			16.9629
	22.4808			16.0359
	20.9866	22.0436		16.3408	16.4466		5.59705	0.0206595
	27.4277			22.7049
	27.7775			22.8965
	27.3195	27.5082		21.4074	22.3363		5.17196	0.0277386
	22.097			17.9726
	22.0334			17.6582
	24.162	22.7641		18.159	17.9299		4.83418	0.0350563
	26.7792			21.7722
	26.8766			21.4415
	26.4702	26.7087		20.7999	21.3379		5.3708	0.0241673
	29.0211			23.4324
	29.8016			23.3546
	30.0015	29.6081		22.7468	23.1779		6.43014	0.0115967
	30.276			23.7301
	30.8676			23.459
	29.2154	30.1197		23.9885	23.7259		6.39379	0.0118926
	28.4333			21.5668
	28.8362			21.1268
	28.2916	28.5204		21.8166	21.5034		7.017	0.007721
	27.3856			19.6621
	27.6958			19.229
	26.0193	27.0335		20.9287	19.9399		7.09363	0.00732159
	30.6009			23.1113
	30.1069			23.1241
	30.7788	30.4955		25.2344	23.8233		6.67228	0.00980493
	26.1558			21.0693
	26.8087			21.2095
	25.7331	26.2326		22.3788	21.5525		4.68003	0.0390096
	29.3912			23.5398
	29.7795			23.4746
	28.8315	29.3341		23.0215	23.3453		5.98875	0.0157473

## Sheet: fig.1D
Well	Sample Name	Detector Name	Reporter	Task	Ct	Tm Value	Tm Type	Quantity	Qty Mean	Qty StdDev	Ct Median	Ct Mean	Ct StdDev	Ct Type	Template Name	Baseline Type	Baseline Start	Baseline Stop	Threshold Type	Threshold	FOS	HMD	LME	EW	BPR	NAW	HNS	HRN	EAF	BAF	TAF	CAF
1	A1	1	SYBR	Unknown	27.1385	81.8	Auto Tm							Automatic Ct		Automatic			Automatic	0.0498477
2	A2	1	SYBR	Unknown	26.743	80.8	Auto Tm							Automatic Ct		Automatic			Automatic	0.0498477
3	A3	1	SYBR	Unknown	27.2386	80.8	Auto Tm							Automatic Ct		Automatic			Automatic	0.0498477
4	A4	1	SYBR	Unknown	28.3112	80.5	Auto Tm							Automatic Ct		Automatic			Automatic	0.0498477
5	A5	1	SYBR	Unknown	28.1042	78.2	Auto Tm							Automatic Ct		Automatic			Automatic	0.0498477
6	A6	1	SYBR	Unknown	28.8155	80.5	Auto Tm							Automatic Ct		Automatic			Automatic	0.0498477
7	A7	1	SYBR	Unknown	27.1527	82.1	Auto Tm							Automatic Ct		Automatic			Automatic	0.0498477
8	A8	1	SYBR	Unknown	27.1615	80	Auto Tm							Automatic Ct		Automatic			Automatic	0.0498477
9	A9	1	SYBR	Unknown	27.9202	81	Auto Tm							Automatic Ct		Automatic			Automatic	0.0498477
10	A10	1	SYBR	Unknown	19.5354	82.4	Auto Tm							Automatic Ct		Automatic			Automatic	0.0498477
11	A11	1	SYBR	Unknown	19.7118	81.4	Auto Tm							Automatic Ct		Automatic			Automatic	0.0498477
12	A12	1	SYBR	Unknown	20.5196	81.9	Auto Tm							Automatic Ct		Automatic			Automatic	0.0498477
13	A13	1	SYBR	Unknown	21.2591	81.7	Auto Tm							Automatic Ct		Automatic			Automatic	0.0498477
14	A14	1	SYBR	Unknown	21.1294	78.7	Auto Tm							Automatic Ct		Automatic			Automatic	0.0498477
15	A15	1	SYBR	Unknown	20.6272	82.8	Auto Tm							Automatic Ct		Automatic			Automatic	0.0498477
16	A16	1	SYBR	Unknown	20.7056	81.8	Auto Tm							Automatic Ct		Automatic			Automatic	0.0498477
17	A17	1	SYBR	Unknown	20.8732	80.1	Auto Tm							Automatic Ct		Automatic			Automatic	0.0498477
18	A18	1	SYBR	Unknown	19.8121	82.7	Auto Tm							Automatic Ct		Automatic			Automatic	0.0498477
19	A19	1	SYBR	Unknown	Undetermined	81.9	Auto Tm							Automatic Ct		Automatic			Automatic	0.0498477
20	A20	1	SYBR	Unknown	Undetermined	80.6	Auto Tm							Automatic Ct		Automatic			Automatic	0.0498477
21	A21	1	SYBR	Unknown	Undetermined	81.7	Auto Tm							Automatic Ct		Automatic			Automatic	0.0498477
22	A22	1	SYBR	Unknown	Undetermined	82	Auto Tm							Automatic Ct		Automatic			Automatic	0.0498477
23	A23	1	SYBR	Unknown	Undetermined	78.9	Auto Tm							Automatic Ct		Automatic			Automatic	0.0498477
24	A24	1	SYBR	Unknown	Undetermined	79.1	Auto Tm							Automatic Ct		Automatic			Automatic	0.0498477
25	B1	1	SYBR	Unknown	21.9201	83	Auto Tm							Automatic Ct		Automatic			Automatic	0.0498477
26	B2	1	SYBR	Unknown	21.6499	81.8	Auto Tm							Automatic Ct		Automatic			Automatic	0.0498477
27	B3	1	SYBR	Unknown	22.5803	82	Auto Tm							Automatic Ct		Automatic			Automatic	0.0498477
28	B4	1	SYBR	Unknown	22.0507	82.2	Auto Tm							Automatic Ct		Automatic			Automatic	0.0498477
29	B5	1	SYBR	Unknown	22.8052	79.4	Auto Tm							Automatic Ct		Automatic			Automatic	0.0498477
30	B6	1	SYBR	Unknown	22.2598	81.4	Auto Tm							Automatic Ct		Automatic			Automatic	0.0498477
31	B7	1	SYBR	Unknown	23.5002	79.1	Auto Tm							Automatic Ct		Automatic			Automatic	0.0498477
32	B8	1	SYBR	Unknown	22.8215	78.7	Auto Tm							Automatic Ct		Automatic			Automatic	0.0498477
33	B9	1	SYBR	Unknown	23.0394	81.6	Auto Tm							Automatic Ct		Automatic			Automatic	0.0498477
34	B10	1	SYBR	Unknown	17.705	81.4	Auto Tm							Automatic Ct		Automatic			Automatic	0.0498477
35	B11	1	SYBR	Unknown	18.5571	81.3	Auto Tm							Automatic Ct		Automatic			Automatic	0.0498477
36	B12	1	SYBR	Unknown	17.8533	83	Auto Tm							Automatic Ct		Automatic			Automatic	0.0498477
37	B13	1	SYBR	Unknown	18.5927	81.9	Auto Tm							Automatic Ct		Automatic			Automatic	0.0498477
38	B14	1	SYBR	Unknown	17.981	81.5	Auto Tm							Automatic Ct		Automatic			Automatic	0.0498477
39	B15	1	SYBR	Unknown	17.9093	81.6	Auto Tm							Automatic Ct		Automatic			Automatic	0.0498477
40	B16	1	SYBR	Unknown	18.9043	81.7	Auto Tm							Automatic Ct		Automatic			Automatic	0.0498477
41	B17	1	SYBR	Unknown	18.9835	82.2	Auto Tm							Automatic Ct		Automatic			Automatic	0.0498477
42	B18	1	SYBR	Unknown	19.5078	83	Auto Tm							Automatic Ct		Automatic			Automatic	0.0498477
43	B19	1	SYBR	Unknown	Undetermined	79	Auto Tm							Automatic Ct		Automatic			Automatic	0.0498477
44	B20	1	SYBR	Unknown	Undetermined	80	Auto Tm							Automatic Ct		Automatic			Automatic	0.0498477
45	B21	1	SYBR	Unknown	Undetermined	81.9	Auto Tm							Automatic Ct		Automatic			Automatic	0.0498477
46	B22	1	SYBR	Unknown	Undetermined	81.3	Auto Tm							Automatic Ct		Automatic			Automatic	0.0498477
47	B23	1	SYBR	Unknown	Undetermined	81.4	Auto Tm							Automatic Ct		Automatic			Automatic	0.0498477
48	B24	1	SYBR	Unknown	Undetermined	80.7	Auto Tm							Automatic Ct		Automatic			Automatic	0.0498477
49	C1	1	SYBR	Unknown	25.403	78.2	Auto Tm							Automatic Ct		Automatic			Automatic	0.0498477
50	C2	1	SYBR	Unknown	25.4017	81	Auto Tm							Automatic Ct		Automatic			Automatic	0.0498477
51	C3	1	SYBR	Unknown	26.3514	80.5	Auto Tm							Automatic Ct		Automatic			Automatic	0.0498477
52	C4	1	SYBR	Unknown	25.8921	81.1	Auto Tm							Automatic Ct		Automatic			Automatic	0.0498477
53	C5	1	SYBR	Unknown	25.5653	80.9	Auto Tm							Automatic Ct		Automatic			Automatic	0.0498477
54	C6	1	SYBR	Unknown	24.808	79.9	Auto Tm							Automatic Ct		Automatic			Automatic	0.0498477
55	C7	1	SYBR	Unknown	26.0354	82.4	Auto Tm							Automatic Ct		Automatic			Automatic	0.0498477
56	C8	1	SYBR	Unknown	26.0248	81.7	Auto Tm							Automatic Ct		Automatic			Automatic	0.0498477
57	C9	1	SYBR	Unknown	25.5698	81.4	Auto Tm							Automatic Ct		Automatic			Automatic	0.0498477
58	C10	1	SYBR	Unknown	21.4421	80.4	Auto Tm							Automatic Ct		Automatic			Automatic	0.0498477
59	C11	1	SYBR	Unknown	21.2709	78.8	Auto Tm							Automatic Ct		Automatic			Automatic	0.0498477
60	C12	1	SYBR	Unknown	20.9242	80	Auto Tm							Automatic Ct		Automatic			Automatic	0.0498477
61	C13	1	SYBR	Unknown	20.7681	80.8	Auto Tm							Automatic Ct		Automatic			Automatic	0.0498477
62	C14	1	SYBR	Unknown	20.2556	81.6	Auto Tm							Automatic Ct		Automatic			Automatic	0.0498477
63	C15	1	SYBR	Unknown	21.0882	82	Auto Tm							Automatic Ct		Automatic			Automatic	0.0498477
64	C16	1	SYBR	Unknown	21.2359	81.6	Auto Tm							Automatic Ct		Automatic			Automatic	0.0498477
65	C17	1	SYBR	Unknown	21.2615	79.4	Auto Tm							Automatic Ct		Automatic			Automatic	0.0498477
66	C18	1	SYBR	Unknown	21.9901	82.3	Auto Tm							Automatic Ct		Automatic			Automatic	0.0498477
67	C19	1	SYBR	Unknown	Undetermined	81.7	Auto Tm							Automatic Ct		Automatic			Automatic	0.0498477
68	C20	1	SYBR	Unknown	Undetermined	79.5	Auto Tm							Automatic Ct		Automatic			Automatic	0.0498477
69	C21	1	SYBR	Unknown	Undetermined	79.1	Auto Tm							Automatic Ct		Automatic			Automatic	0.0498477
70	C22	1	SYBR	Unknown	Undetermined	80.2	Auto Tm							Automatic Ct		Automatic			Automatic	0.0498477
71	C23	1	SYBR	Unknown	Undetermined	79.2	Auto Tm							Automatic Ct		Automatic			Automatic	0.0498477
72	C24	1	SYBR	Unknown	Undetermined	81	Auto Tm							Automatic Ct		Automatic			Automatic	0.0498477
73	D1	1	SYBR	Unknown	24.9518	81.3	Auto Tm							Automatic Ct		Automatic			Automatic	0.0498477
74	D2	1	SYBR	Unknown	24.7566	81.7	Auto Tm							Automatic Ct		Automatic			Automatic	0.0498477
75	D3	1	SYBR	Unknown	25.135	81.3	Auto Tm							Automatic Ct		Automatic			Automatic	0.0498477
76	D4	1	SYBR	Unknown	23.4731	80.3	Auto Tm							Automatic Ct		Automatic			Automatic	0.0498477
77	D5	1	SYBR	Unknown	23.1389	79.5	Auto Tm							Automatic Ct		Automatic			Automatic	0.0498477
78	D6	1	SYBR	Unknown	22.5043	78.2	Auto Tm							Automatic Ct		Automatic			Automatic	0.0498477
79	D7	1	SYBR	Unknown	23.9297	78.6	Auto Tm							Automatic Ct		Automatic			Automatic	0.0498477
80	D8	1	SYBR	Unknown	23.6068	81.6	Auto Tm							Automatic Ct		Automatic			Automatic	0.0498477
81	D9	1	SYBR	Unknown	24.0971	80	Auto Tm							Automatic Ct		Automatic			Automatic	0.0498477
82	D10	1	SYBR	Unknown	20.192	81.8	Auto Tm							Automatic Ct		Automatic			Automatic	0.0498477
83	D11	1	SYBR	Unknown	19.2768	82.8	Auto Tm							Automatic Ct		Automatic			Automatic	0.0498477
84	D12	1	SYBR	Unknown	19.8993	82.4	Auto Tm							Automatic Ct		Automatic			Automatic	0.0498477
85	D13	1	SYBR	Unknown	17.8061	82.7	Auto Tm							Automatic Ct		Automatic			Automatic	0.0498477
86	D14	1	SYBR	Unknown	17.1444	81.5	Auto Tm							Automatic Ct		Automatic			Automatic	0.0498477
87	D15	1	SYBR	Unknown	18.0234	82.5	Auto Tm							Automatic Ct		Automatic			Automatic	0.0498477
88	D16	1	SYBR	Unknown	19.2778	81.3	Auto Tm							Automatic Ct		Automatic			Automatic	0.0498477
89	D17	1	SYBR	Unknown	18.5875	81.1	Auto Tm							Automatic Ct		Automatic			Automatic	0.0498477
90	D18	1	SYBR	Unknown	18.7334	81.5	Auto Tm							Automatic Ct		Automatic			Automatic	0.0498477
91	D19	1	SYBR	Unknown	Undetermined	78.4	Auto Tm							Automatic Ct		Automatic			Automatic	0.0498477
92	D20	1	SYBR	Unknown	Undetermined	82.5	Auto Tm							Automatic Ct		Automatic			Automatic	0.0498477
93	D21	1	SYBR	Unknown	Undetermined	83	Auto Tm							Automatic Ct		Automatic			Automatic	0.0498477
94	D22	1	SYBR	Unknown	Undetermined	81	Auto Tm							Automatic Ct		Automatic			Automatic	0.0498477
95	D23	1	SYBR	Unknown	Undetermined	81.3	Auto Tm							Automatic Ct		Automatic			Automatic	0.0498477
96	D24	1	SYBR	Unknown	Undetermined	80.9	Auto Tm							Automatic Ct		Automatic			Automatic	0.0498477
97	E1	1	SYBR	Unknown	27.7081	81.1	Auto Tm							Automatic Ct		Automatic			Automatic	0.0498477
98	E2	1	SYBR	Unknown	27.0567	81.3	Auto Tm							Automatic Ct		Automatic			Automatic	0.0498477
99	E3	1	SYBR	Unknown	28.3222	79.3	Auto Tm							Automatic Ct		Automatic			Automatic	0.0498477
100	E4	1	SYBR	Unknown	27.7331	78.5	Auto Tm							Automatic Ct		Automatic			Automatic	0.0498477
101	E5	1	SYBR	Unknown	27.9701	80.3	Auto Tm							Automatic Ct		Automatic			Automatic	0.0498477
102	E6	1	SYBR	Unknown	27.7601	80.7	Auto Tm							Automatic Ct		Automatic			Automatic	0.0498477
103	E7	1	SYBR	Unknown	25.2603	80.9	Auto Tm							Automatic Ct		Automatic			Automatic	0.0498477
104	E8	1	SYBR	Unknown	25.7409	81.8	Auto Tm							Automatic Ct		Automatic			Automatic	0.0498477
105	E9	1	SYBR	Unknown	24.1575	82.7	Auto Tm							Automatic Ct		Automatic			Automatic	0.0498477
106	E10	1	SYBR	Unknown	21.2959	81.6	Auto Tm							Automatic Ct		Automatic			Automatic	0.0498477
107	E11	1	SYBR	Unknown	21.0187	81.3	Auto Tm							Automatic Ct		Automatic			Automatic	0.0498477
108	E12	1	SYBR	Unknown	22.875	81.4	Auto Tm							Automatic Ct		Automatic			Automatic	0.0498477
109	E13	1	SYBR	Unknown	21.4527	81.5	Auto Tm							Automatic Ct		Automatic			Automatic	0.0498477
110	E14	1	SYBR	Unknown	21.0577	82	Auto Tm							Automatic Ct		Automatic			Automatic	0.0498477
111	E15	1	SYBR	Unknown	21.8106	78.1	Auto Tm							Automatic Ct		Automatic			Automatic	0.0498477
112	E16	1	SYBR	Unknown	19.792	81.4	Auto Tm							Automatic Ct		Automatic			Automatic	0.0498477
113	E17	1	SYBR	Unknown	19.0059	79.2	Auto Tm							Automatic Ct		Automatic			Automatic	0.0498477
114	E18	1	SYBR	Unknown	18.9732	80	Auto Tm							Automatic Ct		Automatic			Automatic	0.0498477
115	E19	1	SYBR	Unknown	Undetermined	80.7	Auto Tm							Automatic Ct		Automatic			Automatic	0.0498477
116	E20	1	SYBR	Unknown	Undetermined	82.6	Auto Tm							Automatic Ct		Automatic			Automatic	0.0498477
117	E21	1	SYBR	Unknown	Undetermined	81.9	Auto Tm							Automatic Ct		Automatic			Automatic	0.0498477
118	E22	1	SYBR	Unknown	Undetermined	81.9	Auto Tm							Automatic Ct		Automatic			Automatic	0.0498477
119	E23	1	SYBR	Unknown	Undetermined	82.9	Auto Tm							Automatic Ct		Automatic			Automatic	0.0498477
120	E24	1	SYBR	Unknown	Undetermined	80.7	Auto Tm							Automatic Ct		Automatic			Automatic	0.0498477
121	F1	1	SYBR	Unknown	Undetermined	81.7	Auto Tm							Automatic Ct		Automatic			Automatic	0.0498477
122	F2	1	SYBR	Unknown	Undetermined	81.4	Auto Tm							Automatic Ct		Automatic			Automatic	0.0498477
123	F3	1	SYBR	Unknown	Undetermined	81.6	Auto Tm							Automatic Ct		Automatic			Automatic	0.0498477
124	F4	1	SYBR	Unknown	Undetermined	80.9	Auto Tm							Automatic Ct		Automatic			Automatic	0.0498477
125	F5	1	SYBR	Unknown	Undetermined	82.9	Auto Tm							Automatic Ct		Automatic			Automatic	0.0498477
126	F6	1	SYBR	Unknown	Undetermined	81.8	Auto Tm							Automatic Ct		Automatic			Automatic	0.0498477
127	F7	1	SYBR	Unknown	Undetermined	81.8	Auto Tm							Automatic Ct		Automatic			Automatic	0.0498477
128	F8	1	SYBR	Unknown	Undetermined	81.4	Auto Tm							Automatic Ct		Automatic			Automatic	0.0498477
129	F9	1	SYBR	Unknown	Undetermined	82.1	Auto Tm							Automatic Ct		Automatic			Automatic	0.0498477
130	F10	1	SYBR	Unknown	Undetermined	81.3	Auto Tm							Automatic Ct		Automatic			Automatic	0.0498477
131	F11	1	SYBR	Unknown	Undetermined	79.1	Auto Tm							Automatic Ct		Automatic			Automatic	0.0498477
132	F12	1	SYBR	Unknown	Undetermined	81.7	Auto Tm							Automatic Ct		Automatic			Automatic	0.0498477
133	F13	1	SYBR	Unknown	Undetermined	81.6	Auto Tm							Automatic Ct		Automatic			Automatic	0.0498477
134	F14	1	SYBR	Unknown	Undetermined	80.3	Auto Tm							Automatic Ct		Automatic			Automatic	0.0498477
135	F15	1	SYBR	Unknown	Undetermined	82.4	Auto Tm							Automatic Ct		Automatic			Automatic	0.0498477
136	F16	1	SYBR	Unknown	Undetermined	81.5	Auto Tm							Automatic Ct		Automatic			Automatic	0.0498477
137	F17	1	SYBR	Unknown	Undetermined	80.7	Auto Tm							Automatic Ct		Automatic			Automatic	0.0498477
138	F18	1	SYBR	Unknown	Undetermined	81.8	Auto Tm							Automatic Ct		Automatic			Automatic	0.0498477
139	F19	1	SYBR	Unknown	Undetermined	81.8	Auto Tm							Automatic Ct		Automatic			Automatic	0.0498477
140	F20	1	SYBR	Unknown	Undetermined	81.8	Auto Tm							Automatic Ct		Automatic			Automatic	0.0498477
141	F21	1	SYBR	Unknown	Undetermined	79.2	Auto Tm							Automatic Ct		Automatic			Automatic	0.0498477
142	F22	1	SYBR	Unknown	Undetermined	81.2	Auto Tm							Automatic Ct		Automatic			Automatic	0.0498477
143	F23	1	SYBR	Unknown	Undetermined	80.3	Auto Tm							Automatic Ct		Automatic			Automatic	0.0498477
144	F24	1	SYBR	Unknown	Undetermined	83	Auto Tm							Automatic Ct		Automatic			Automatic	0.0498477
145	G1	1	SYBR	Unknown	Undetermined	80	Auto Tm							Automatic Ct		Automatic			Automatic	0.0498477
146	G2	1	SYBR	Unknown	Undetermined	80.5	Auto Tm							Automatic Ct		Automatic			Automatic	0.0498477
147	G3	1	SYBR	Unknown	Undetermined	82.6	Auto Tm							Automatic Ct		Automatic			Automatic	0.0498477
148	G4	1	SYBR	Unknown	Undetermined	79.1	Auto Tm							Automatic Ct		Automatic			Automatic	0.0498477
149	G5	1	SYBR	Unknown	Undetermined	81.2	Auto Tm							Automatic Ct		Automatic			Automatic	0.0498477
150	G6	1	SYBR	Unknown	Undetermined	78.9	Auto Tm							Automatic Ct		Automatic			Automatic	0.0498477
151	G7	1	SYBR	Unknown	Undetermined	82.3	Auto Tm							Automatic Ct		Automatic			Automatic	0.0498477
152	G8	1	SYBR	Unknown	Undetermined	81	Auto Tm							Automatic Ct		Automatic			Automatic	0.0498477
153	G9	1	SYBR	Unknown	Undetermined	82.3	Auto Tm							Automatic Ct		Automatic			Automatic	0.0498477
154	G10	1	SYBR	Unknown	Undetermined	83	Auto Tm							Automatic Ct		Automatic			Automatic	0.0498477
155	G11	1	SYBR	Unknown	Undetermined	82.6	Auto Tm							Automatic Ct		Automatic			Automatic	0.0498477
156	G12	1	SYBR	Unknown	Undetermined	80.3	Auto Tm							Automatic Ct		Automatic			Automatic	0.0498477
157	G13	1	SYBR	Unknown	Undetermined	79.2	Auto Tm							Automatic Ct		Automatic			Automatic	0.0498477
158	G14	1	SYBR	Unknown	Undetermined	81.5	Auto Tm							Automatic Ct		Automatic			Automatic	0.0498477
159	G15	1	SYBR	Unknown	Undetermined	82.8	Auto Tm							Automatic Ct		Automatic			Automatic	0.0498477
160	G16	1	SYBR	Unknown	Undetermined	81.7	Auto Tm							Automatic Ct		Automatic			Automatic	0.0498477
161	G17	1	SYBR	Unknown	Undetermined	81.2	Auto Tm							Automatic Ct		Automatic			Automatic	0.0498477
162	G18	1	SYBR	Unknown	Undetermined	82	Auto Tm							Automatic Ct		Automatic			Automatic	0.0498477
163	G19	1	SYBR	Unknown	Undetermined	81.5	Auto Tm							Automatic Ct		Automatic			Automatic	0.0498477
164	G20	1	SYBR	Unknown	Undetermined	80.8	Auto Tm							Automatic Ct		Automatic			Automatic	0.0498477
165	G21	1	SYBR	Unknown	Undetermined	80.5	Auto Tm							Automatic Ct		Automatic			Automatic	0.0498477
166	G22	1	SYBR	Unknown	Undetermined	79.4	Auto Tm							Automatic Ct		Automatic			Automatic	0.0498477
167	G23	1	SYBR	Unknown	Undetermined	81.7	Auto Tm							Automatic Ct		Automatic			Automatic	0.0498477
168	G24	1	SYBR	Unknown	Undetermined	82.3	Auto Tm							Automatic Ct		Automatic			Automatic	0.0498477
169	H1	1	SYBR	Unknown	Undetermined	78.8	Auto Tm							Automatic Ct		Automatic			Automatic	0.0498477
170	H2	1	SYBR	Unknown	Undetermined	81.7	Auto Tm							Automatic Ct		Automatic			Automatic	0.0498477
171	H3	1	SYBR	Unknown	Undetermined	81.8	Auto Tm							Automatic Ct		Automatic			Automatic	0.0498477
172	H4	1	SYBR	Unknown	Undetermined	82.2	Auto Tm							Automatic Ct		Automatic			Automatic	0.0498477
173	H5	1	SYBR	Unknown	Undetermined	81.2	Auto Tm							Automatic Ct		Automatic			Automatic	0.0498477
174	H6	1	SYBR	Unknown	Undetermined	80.9	Auto Tm							Automatic Ct		Automatic			Automatic	0.0498477
175	H7	1	SYBR	Unknown	Undetermined	81.9	Auto Tm							Automatic Ct		Automatic			Automatic	0.0498477
176	H8	1	SYBR	Unknown	Undetermined	81.9	Auto Tm							Automatic Ct		Automatic			Automatic	0.0498477
177	H9	1	SYBR	Unknown	Undetermined	80.4	Auto Tm							Automatic Ct		Automatic			Automatic	0.0498477
178	H10	1	SYBR	Unknown	Undetermined	81.8	Auto Tm							Automatic Ct		Automatic			Automatic	0.0498477
179	H11	1	SYBR	Unknown	Undetermined	81.4	Auto Tm							Automatic Ct		Automatic			Automatic	0.0498477
180	H12	1	SYBR	Unknown	Undetermined	82.5	Auto Tm							Automatic Ct		Automatic			Automatic	0.0498477
181	H13	1	SYBR	Unknown	Undetermined	81.6	Auto Tm							Automatic Ct		Automatic			Automatic	0.0498477
182	H14	1	SYBR	Unknown	Undetermined	79.2	Auto Tm							Automatic Ct		Automatic			Automatic	0.0498477
183	H15	1	SYBR	Unknown	Undetermined	81	Auto Tm							Automatic Ct		Automatic			Automatic	0.0498477
184	H16	1	SYBR	Unknown	Undetermined	80.1	Auto Tm							Automatic Ct		Automatic			Automatic	0.0498477
185	H17	1	SYBR	Unknown	Undetermined	79.9	Auto Tm							Automatic Ct		Automatic			Automatic	0.0498477
186	H18	1	SYBR	Unknown	Undetermined	82.8	Auto Tm							Automatic Ct		Automatic			Automatic	0.0498477
187	H19	1	SYBR	Unknown	Undetermined	81.3	Auto Tm							Automatic Ct		Automatic			Automatic	0.0498477
188	H20	1	SYBR	Unknown	Undetermined	82.3	Auto Tm							Automatic Ct		Automatic			Automatic	0.0498477
189	H21	1	SYBR	Unknown	Undetermined	78.4	Auto Tm							Automatic Ct		Automatic			Automatic	0.0498477
190	H22	1	SYBR	Unknown	Undetermined	80.7	Auto Tm							Automatic Ct		Automatic			Automatic	0.0498477
191	H23	1	SYBR	Unknown	Undetermined	82.4	Auto Tm							Automatic Ct		Automatic			Automatic	0.0498477
192	H24	1	SYBR	Unknown	Undetermined	81.3	Auto Tm							Automatic Ct		Automatic			Automatic	0.0498477
193	I1	1	SYBR	Unknown	Undetermined	80.6	Auto Tm							Automatic Ct		Automatic			Automatic	0.0498477
194	I2	1	SYBR	Unknown	Undetermined	80.3	Auto Tm							Automatic Ct		Automatic			Automatic	0.0498477
195	I3	1	SYBR	Unknown	Undetermined	82	Auto Tm							Automatic Ct		Automatic			Automatic	0.0498477
196	I4	1	SYBR	Unknown	Undetermined	78.5	Auto Tm							Automatic Ct		Automatic			Automatic	0.0498477
197	I5	1	SYBR	Unknown	Undetermined	81.1	Auto Tm							Automatic Ct		Automatic			Automatic	0.0498477
198	I6	1	SYBR	Unknown	Undetermined	79.5	Auto Tm							Automatic Ct		Automatic			Automatic	0.0498477
199	I7	1	SYBR	Unknown	Undetermined	82.6	Auto Tm							Automatic Ct		Automatic			Automatic	0.0498477
200	I8	1	SYBR	Unknown	Undetermined	82.5	Auto Tm							Automatic Ct		Automatic			Automatic	0.0498477
201	I9	1	SYBR	Unknown	Undetermined	82.1	Auto Tm							Automatic Ct		Automatic			Automatic	0.0498477
202	I10	1	SYBR	Unknown	Undetermined	79.4	Auto Tm							Automatic Ct		Automatic			Automatic	0.0498477
203	I11	1	SYBR	Unknown	Undetermined	81.1	Auto Tm							Automatic Ct		Automatic			Automatic	0.0498477
204	I12	1	SYBR	Unknown	Undetermined	81	Auto Tm							Automatic Ct		Automatic			Automatic	0.0498477
205	I13	1	SYBR	Unknown	Undetermined	80.5	Auto Tm							Automatic Ct		Automatic			Automatic	0.0498477
206	I14	1	SYBR	Unknown	Undetermined	80.2	Auto Tm							Automatic Ct		Automatic			Automatic	0.0498477
207	I15	1	SYBR	Unknown	Undetermined	79.4	Auto Tm							Automatic Ct		Automatic			Automatic	0.0498477
208	I16	1	SYBR	Unknown	Undetermined	81.4	Auto Tm							Automatic Ct		Automatic			Automatic	0.0498477
209	I17	1	SYBR	Unknown	Undetermined	80.4	Auto Tm							Automatic Ct		Automatic			Automatic	0.0498477
210	I18	1	SYBR	Unknown	Undetermined	80.8	Auto Tm							Automatic Ct		Automatic			Automatic	0.0498477
211	I19	1	SYBR	Unknown	Undetermined	81.4	Auto Tm							Automatic Ct		Automatic			Automatic	0.0498477
212	I20	1	SYBR	Unknown	Undetermined	81.6	Auto Tm							Automatic Ct		Automatic			Automatic	0.0498477
213	I21	1	SYBR	Unknown	Undetermined	80.1	Auto Tm							Automatic Ct		Automatic			Automatic	0.0498477
214	I22	1	SYBR	Unknown	Undetermined	81.4	Auto Tm							Automatic Ct		Automatic			Automatic	0.0498477
215	I23	1	SYBR	Unknown	Undetermined	79.9	Auto Tm							Automatic Ct		Automatic			Automatic	0.0498477
216	I24	1	SYBR	Unknown	Undetermined	78.6	Auto Tm							Automatic Ct		Automatic			Automatic	0.0498477
217	J1	1	SYBR	Unknown	Undetermined	81.6	Auto Tm							Automatic Ct		Automatic			Automatic	0.0498477
218	J2	1	SYBR	Unknown	Undetermined	81.4	Auto Tm							Automatic Ct		Automatic			Automatic	0.0498477
219	J3	1	SYBR	Unknown	Undetermined	80.7	Auto Tm							Automatic Ct		Automatic			Automatic	0.0498477
220	J4	1	SYBR	Unknown	Undetermined	81.1	Auto Tm							Automatic Ct		Automatic			Automatic	0.0498477
221	J5	1	SYBR	Unknown	Undetermined	81.4	Auto Tm							Automatic Ct		Automatic			Automatic	0.0498477
222	J6	1	SYBR	Unknown	Undetermined	82.6	Auto Tm							Automatic Ct		Automatic			Automatic	0.0498477
223	J7	1	SYBR	Unknown	Undetermined	78.6	Auto Tm							Automatic Ct		Automatic			Automatic	0.0498477
224	J8	1	SYBR	Unknown	Undetermined	81.2	Auto Tm							Automatic Ct		Automatic			Automatic	0.0498477
225	J9	1	SYBR	Unknown	Undetermined	82	Auto Tm							Automatic Ct		Automatic			Automatic	0.0498477
226	J10	1	SYBR	Unknown	Undetermined	79.3	Auto Tm							Automatic Ct		Automatic			Automatic	0.0498477
227	J11	1	SYBR	Unknown	Undetermined	82.1	Auto Tm							Automatic Ct		Automatic			Automatic	0.0498477
228	J12	1	SYBR	Unknown	Undetermined	79.8	Auto Tm							Automatic Ct		Automatic			Automatic	0.0498477
229	J13	1	SYBR	Unknown	Undetermined	81.4	Auto Tm							Automatic Ct		Automatic			Automatic	0.0498477
230	J14	1	SYBR	Unknown	Undetermined	79.4	Auto Tm							Automatic Ct		Automatic			Automatic	0.0498477
231	J15	1	SYBR	Unknown	Undetermined	80.7	Auto Tm							Automatic Ct		Automatic			Automatic	0.0498477
232	J16	1	SYBR	Unknown	Undetermined	81.1	Auto Tm							Automatic Ct		Automatic			Automatic	0.0498477
233	J17	1	SYBR	Unknown	Undetermined	79.3	Auto Tm							Automatic Ct		Automatic			Automatic	0.0498477
234	J18	1	SYBR	Unknown	Undetermined	81.1	Auto Tm							Automatic Ct		Automatic			Automatic	0.0498477
235	J19	1	SYBR	Unknown	Undetermined	81.9	Auto Tm							Automatic Ct		Automatic			Automatic	0.0498477
236	J20	1	SYBR	Unknown	Undetermined	79.2	Auto Tm							Automatic Ct		Automatic			Automatic	0.0498477
237	J21	1	SYBR	Unknown	Undetermined	81.9	Auto Tm							Automatic Ct		Automatic			Automatic	0.0498477
238	J22	1	SYBR	Unknown	Undetermined	82.8	Auto Tm							Automatic Ct		Automatic			Automatic	0.0498477
239	J23	1	SYBR	Unknown	Undetermined	82.6	Auto Tm							Automatic Ct		Automatic			Automatic	0.0498477
240	J24	1	SYBR	Unknown	Undetermined	81.8	Auto Tm							Automatic Ct		Automatic			Automatic	0.0498477
241	K1	1	SYBR	Unknown	Undetermined	80.7	Auto Tm							Automatic Ct		Automatic			Automatic	0.0498477
242	K2	1	SYBR	Unknown	Undetermined	81.8	Auto Tm							Automatic Ct		Automatic			Automatic	0.0498477
243	K3	1	SYBR	Unknown	Undetermined	80.5	Auto Tm							Automatic Ct		Automatic			Automatic	0.0498477
244	K4	1	SYBR	Unknown	Undetermined	81	Auto Tm							Automatic Ct		Automatic			Automatic	0.0498477
245	K5	1	SYBR	Unknown	Undetermined	82.1	Auto Tm							Automatic Ct		Automatic			Automatic	0.0498477
246	K6	1	SYBR	Unknown	Undetermined	81.8	Auto Tm							Automatic Ct		Automatic			Automatic	0.0498477
247	K7	1	SYBR	Unknown	Undetermined	81.8	Auto Tm							Automatic Ct		Automatic			Automatic	0.0498477
248	K8	1	SYBR	Unknown	Undetermined	81.1	Auto Tm							Automatic Ct		Automatic			Automatic	0.0498477
249	K9	1	SYBR	Unknown	Undetermined	81.2	Auto Tm							Automatic Ct		Automatic			Automatic	0.0498477
250	K10	1	SYBR	Unknown	Undetermined	80.2	Auto Tm							Automatic Ct		Automatic			Automatic	0.0498477
251	K11	1	SYBR	Unknown	Undetermined	81.6	Auto Tm							Automatic Ct		Automatic			Automatic	0.0498477
252	K12	1	SYBR	Unknown	Undetermined	81	Auto Tm							Automatic Ct		Automatic			Automatic	0.0498477
253	K13	1	SYBR	Unknown	Undetermined	81.3	Auto Tm							Automatic Ct		Automatic			Automatic	0.0498477
254	K14	1	SYBR	Unknown	Undetermined	80.6	Auto Tm							Automatic Ct		Automatic			Automatic	0.0498477
255	K15	1	SYBR	Unknown	Undetermined	82.7	Auto Tm							Automatic Ct		Automatic			Automatic	0.0498477
256	K16	1	SYBR	Unknown	Undetermined	80.2	Auto Tm							Automatic Ct		Automatic			Automatic	0.0498477
257	K17	1	SYBR	Unknown	Undetermined	81.3	Auto Tm							Automatic Ct		Automatic			Automatic	0.0498477
258	K18	1	SYBR	Unknown	Undetermined	80.6	Auto Tm							Automatic Ct		Automatic			Automatic	0.0498477
259	K19	1	SYBR	Unknown	Undetermined	81.8	Auto Tm							Automatic Ct		Automatic			Automatic	0.0498477
260	K20	1	SYBR	Unknown	Undetermined	78.2	Auto Tm							Automatic Ct		Automatic			Automatic	0.0498477
261	K21	1	SYBR	Unknown	Undetermined	81	Auto Tm							Automatic Ct		Automatic			Automatic	0.0498477
262	K22	1	SYBR	Unknown	Undetermined	82.8	Auto Tm							Automatic Ct		Automatic			Automatic	0.0498477
263	K23	1	SYBR	Unknown	Undetermined	80.7	Auto Tm							Automatic Ct		Automatic			Automatic	0.0498477
264	K24	1	SYBR	Unknown	Undetermined	80.1	Auto Tm							Automatic Ct		Automatic			Automatic	0.0498477
265	L1	1	SYBR	Unknown	Undetermined	80.6	Auto Tm							Automatic Ct		Automatic			Automatic	0.0498477
266	L2	1	SYBR	Unknown	Undetermined	81	Auto Tm							Automatic Ct		Automatic			Automatic	0.0498477
267	L3	1	SYBR	Unknown	Undetermined	81	Auto Tm							Automatic Ct		Automatic			Automatic	0.0498477
268	L4	1	SYBR	Unknown	Undetermined	81.1	Auto Tm							Automatic Ct		Automatic			Automatic	0.0498477
269	L5	1	SYBR	Unknown	Undetermined	81.4	Auto Tm							Automatic Ct		Automatic			Automatic	0.0498477
270	L6	1	SYBR	Unknown	Undetermined	81.4	Auto Tm							Automatic Ct		Automatic			Automatic	0.0498477
271	L7	1	SYBR	Unknown	Undetermined	79.5	Auto Tm							Automatic Ct		Automatic			Automatic	0.0498477
272	L8	1	SYBR	Unknown	Undetermined	82.6	Auto Tm							Automatic Ct		Automatic			Automatic	0.0498477
273	L9	1	SYBR	Unknown	Undetermined	81.2	Auto Tm							Automatic Ct		Automatic			Automatic	0.0498477
274	L10	1	SYBR	Unknown	Undetermined	82.2	Auto Tm							Automatic Ct		Automatic			Automatic	0.0498477
275	L11	1	SYBR	Unknown	Undetermined	81.6	Auto Tm							Automatic Ct		Automatic			Automatic	0.0498477
276	L12	1	SYBR	Unknown	Undetermined	80	Auto Tm							Automatic Ct		Automatic			Automatic	0.0498477
277	L13	1	SYBR	Unknown	Undetermined	79.6	Auto Tm							Automatic Ct		Automatic			Automatic	0.0498477
278	L14	1	SYBR	Unknown	Undetermined	81.1	Auto Tm							Automatic Ct		Automatic			Automatic	0.0498477
279	L15	1	SYBR	Unknown	Undetermined	81.2	Auto Tm							Automatic Ct		Automatic			Automatic	0.0498477
280	L16	1	SYBR	Unknown	Undetermined	81.4	Auto Tm							Automatic Ct		Automatic			Automatic	0.0498477
281	L17	1	SYBR	Unknown	Undetermined	81.4	Auto Tm							Automatic Ct		Automatic			Automatic	0.0498477
282	L18	1	SYBR	Unknown	Undetermined	79.8	Auto Tm							Automatic Ct		Automatic			Automatic	0.0498477
283	L19	1	SYBR	Unknown	Undetermined	81.8	Auto Tm							Automatic Ct		Automatic			Automatic	0.0498477
284	L20	1	SYBR	Unknown	Undetermined	81.6	Auto Tm							Automatic Ct		Automatic			Automatic	0.0498477
285	L21	1	SYBR	Unknown	Undetermined	81.5	Auto Tm							Automatic Ct		Automatic			Automatic	0.0498477
286	L22	1	SYBR	Unknown	Undetermined	80.4	Auto Tm							Automatic Ct		Automatic			Automatic	0.0498477
287	L23	1	SYBR	Unknown	Undetermined	82.6	Auto Tm							Automatic Ct		Automatic			Automatic	0.0498477
288	L24	1	SYBR	Unknown	Undetermined	81.3	Auto Tm							Automatic Ct		Automatic			Automatic	0.0498477
289	M1	1	SYBR	Unknown	Undetermined	81.3	Auto Tm							Automatic Ct		Automatic			Automatic	0.0498477
290	M2	1	SYBR	Unknown	Undetermined	81.9	Auto Tm							Automatic Ct		Automatic			Automatic	0.0498477
291	M3	1	SYBR	Unknown	Undetermined	81.8	Auto Tm							Automatic Ct		Automatic			Automatic	0.0498477
292	M4	1	SYBR	Unknown	Undetermined	79.2	Auto Tm							Automatic Ct		Automatic			Automatic	0.0498477
293	M5	1	SYBR	Unknown	Undetermined	79.9	Auto Tm							Automatic Ct		Automatic			Automatic	0.0498477
294	M6	1	SYBR	Unknown	Undetermined	81.1	Auto Tm							Automatic Ct		Automatic			Automatic	0.0498477
295	M7	1	SYBR	Unknown	Undetermined	79.2	Auto Tm							Automatic Ct		Automatic			Automatic	0.0498477
296	M8	1	SYBR	Unknown	Undetermined	82	Auto Tm							Automatic Ct		Automatic			Automatic	0.0498477
297	M9	1	SYBR	Unknown	Undetermined	81.3	Auto Tm							Automatic Ct		Automatic			Automatic	0.0498477
298	M10	1	SYBR	Unknown	Undetermined	81.2	Auto Tm							Automatic Ct		Automatic			Automatic	0.0498477
299	M11	1	SYBR	Unknown	Undetermined	80.3	Auto Tm							Automatic Ct		Automatic			Automatic	0.0498477
300	M12	1	SYBR	Unknown	Undetermined	81.4	Auto Tm							Automatic Ct		Automatic			Automatic	0.0498477
301	M13	1	SYBR	Unknown	Undetermined	80.1	Auto Tm							Automatic Ct		Automatic			Automatic	0.0498477
302	M14	1	SYBR	Unknown	Undetermined	82.5	Auto Tm							Automatic Ct		Automatic			Automatic	0.0498477
303	M15	1	SYBR	Unknown	Undetermined	79.2	Auto Tm							Automatic Ct		Automatic			Automatic	0.0498477
304	M16	1	SYBR	Unknown	Undetermined	81.8	Auto Tm							Automatic Ct		Automatic			Automatic	0.0498477
305	M17	1	SYBR	Unknown	Undetermined	79.1	Auto Tm							Automatic Ct		Automatic			Automatic	0.0498477
306	M18	1	SYBR	Unknown	Undetermined	80.1	Auto Tm							Automatic Ct		Automatic			Automatic	0.0498477
307	M19	1	SYBR	Unknown	Undetermined	81.7	Auto Tm							Automatic Ct		Automatic			Automatic	0.0498477
308	M20	1	SYBR	Unknown	Undetermined	81	Auto Tm							Automatic Ct		Automatic			Automatic	0.0498477
309	M21	1	SYBR	Unknown	Undetermined	81.5	Auto Tm							Automatic Ct		Automatic			Automatic	0.0498477
310	M22	1	SYBR	Unknown	Undetermined	81.6	Auto Tm							Automatic Ct		Automatic			Automatic	0.0498477
311	M23	1	SYBR	Unknown	Undetermined	81.1	Auto Tm							Automatic Ct		Automatic			Automatic	0.0498477
312	M24	1	SYBR	Unknown	Undetermined	79.7	Auto Tm							Automatic Ct		Automatic			Automatic	0.0498477
313	N1	1	SYBR	Unknown	Undetermined	80.4	Auto Tm							Automatic Ct		Automatic			Automatic	0.0498477
314	N2	1	SYBR	Unknown	Undetermined	81.5	Auto Tm							Automatic Ct		Automatic			Automatic	0.0498477
315	N3	1	SYBR	Unknown	Undetermined	82	Auto Tm							Automatic Ct		Automatic			Automatic	0.0498477
316	N4	1	SYBR	Unknown	Undetermined	80	Auto Tm							Automatic Ct		Automatic			Automatic	0.0498477
317	N5	1	SYBR	Unknown	Undetermined	79	Auto Tm							Automatic Ct		Automatic			Automatic	0.0498477
318	N6	1	SYBR	Unknown	Undetermined	80.8	Auto Tm							Automatic Ct		Automatic			Automatic	0.0498477
319	N7	1	SYBR	Unknown	Undetermined	81.8	Auto Tm							Automatic Ct		Automatic			Automatic	0.0498477
320	N8	1	SYBR	Unknown	Undetermined	81.2	Auto Tm							Automatic Ct		Automatic			Automatic	0.0498477
321	N9	1	SYBR	Unknown	Undetermined	82.1	Auto Tm							Automatic Ct		Automatic			Automatic	0.0498477
322	N10	1	SYBR	Unknown	Undetermined	81.6	Auto Tm							Automatic Ct		Automatic			Automatic	0.0498477
323	N11	1	SYBR	Unknown	Undetermined	80.8	Auto Tm							Automatic Ct		Automatic			Automatic	0.0498477
324	N12	1	SYBR	Unknown	Undetermined	81.2	Auto Tm							Automatic Ct		Automatic			Automatic	0.0498477
325	N13	1	SYBR	Unknown	Undetermined	80.9	Auto Tm							Automatic Ct		Automatic			Automatic	0.0498477
326	N14	1	SYBR	Unknown	Undetermined	81.6	Auto Tm							Automatic Ct		Automatic			Automatic	0.0498477
327	N15	1	SYBR	Unknown	Undetermined	83	Auto Tm							Automatic Ct		Automatic			Automatic	0.0498477
328	N16	1	SYBR	Unknown	Undetermined	80.6	Auto Tm							Automatic Ct		Automatic			Automatic	0.0498477
329	N17	1	SYBR	Unknown	Undetermined	79.1	Auto Tm							Automatic Ct		Automatic			Automatic	0.0498477
330	N18	1	SYBR	Unknown	Undetermined	81.9	Auto Tm							Automatic Ct		Automatic			Automatic	0.0498477
331	N19	1	SYBR	Unknown	Undetermined	79.9	Auto Tm							Automatic Ct		Automatic			Automatic	0.0498477
332	N20	1	SYBR	Unknown	Undetermined	82	Auto Tm							Automatic Ct		Automatic			Automatic	0.0498477
333	N21	1	SYBR	Unknown	Undetermined	81.1	Auto Tm							Automatic Ct		Automatic			Automatic	0.0498477
334	N22	1	SYBR	Unknown	Undetermined	81.7	Auto Tm							Automatic Ct		Automatic			Automatic	0.0498477
335	N23	1	SYBR	Unknown	Undetermined	82.7	Auto Tm							Automatic Ct		Automatic			Automatic	0.0498477
336	N24	1	SYBR	Unknown	Undetermined	81	Auto Tm							Automatic Ct		Automatic			Automatic	0.0498477
337	O1	1	SYBR	Unknown	Undetermined	79.1	Auto Tm							Automatic Ct		Automatic			Automatic	0.0498477
338	O2	1	SYBR	Unknown	Undetermined	79	Auto Tm							Automatic Ct		Automatic			Automatic	0.0498477
339	O3	1	SYBR	Unknown	Undetermined	81.9	Auto Tm							Automatic Ct		Automatic			Automatic	0.0498477
340	O4	1	SYBR	Unknown	Undetermined	82.2	Auto Tm							Automatic Ct		Automatic			Automatic	0.0498477
341	O5	1	SYBR	Unknown	Undetermined	79.7	Auto Tm							Automatic Ct		Automatic			Automatic	0.0498477
342	O6	1	SYBR	Unknown	Undetermined	80.8	Auto Tm							Automatic Ct		Automatic			Automatic	0.0498477
343	O7	1	SYBR	Unknown	Undetermined	81.6	Auto Tm							Automatic Ct		Automatic			Automatic	0.0498477
344	O8	1	SYBR	Unknown	Undetermined	81.2	Auto Tm							Automatic Ct		Automatic			Automatic	0.0498477
345	O9	1	SYBR	Unknown	Undetermined	81.4	Auto Tm							Automatic Ct		Automatic			Automatic	0.0498477
346	O10	1	SYBR	Unknown	Undetermined	82.2	Auto Tm							Automatic Ct		Automatic			Automatic	0.0498477
347	O11	1	SYBR	Unknown	Undetermined	81.4	Auto Tm							Automatic Ct		Automatic			Automatic	0.0498477
348	O12	1	SYBR	Unknown	Undetermined	80.1	Auto Tm							Automatic Ct		Automatic			Automatic	0.0498477
349	O13	1	SYBR	Unknown	Undetermined	81.1	Auto Tm							Automatic Ct		Automatic			Automatic	0.0498477
350	O14	1	SYBR	Unknown	Undetermined	81.6	Auto Tm							Automatic Ct		Automatic			Automatic	0.0498477
351	O15	1	SYBR	Unknown	Undetermined	80	Auto Tm							Automatic Ct		Automatic			Automatic	0.0498477
352	O16	1	SYBR	Unknown	Undetermined	79.7	Auto Tm							Automatic Ct		Automatic			Automatic	0.0498477
353	O17	1	SYBR	Unknown	Undetermined	81.8	Auto Tm							Automatic Ct		Automatic			Automatic	0.0498477
354	O18	1	SYBR	Unknown	Undetermined	81.1	Auto Tm							Automatic Ct		Automatic			Automatic	0.0498477
355	O19	1	SYBR	Unknown	Undetermined	82.4	Auto Tm							Automatic Ct		Automatic			Automatic	0.0498477
356	O20	1	SYBR	Unknown	Undetermined	78.4	Auto Tm							Automatic Ct		Automatic			Automatic	0.0498477
357	O21	1	SYBR	Unknown	Undetermined	82.1	Auto Tm							Automatic Ct		Automatic			Automatic	0.0498477
358	O22	1	SYBR	Unknown	Undetermined	81.5	Auto Tm							Automatic Ct		Automatic			Automatic	0.0498477
359	O23	1	SYBR	Unknown	Undetermined	80.9	Auto Tm							Automatic Ct		Automatic			Automatic	0.0498477
360	O24	1	SYBR	Unknown	Undetermined	79.7	Auto Tm							Automatic Ct		Automatic			Automatic	0.0498477
361	P1	1	SYBR	Unknown	Undetermined	82	Auto Tm							Automatic Ct		Automatic			Automatic	0.0498477
362	P2	1	SYBR	Unknown	Undetermined	79.8	Auto Tm							Automatic Ct		Automatic			Automatic	0.0498477
363	P3	1	SYBR	Unknown	Undetermined	81.2	Auto Tm							Automatic Ct		Automatic			Automatic	0.0498477
364	P4	1	SYBR	Unknown	Undetermined	82.1	Auto Tm							Automatic Ct		Automatic			Automatic	0.0498477
365	P5	1	SYBR	Unknown	Undetermined	82.3	Auto Tm							Automatic Ct		Automatic			Automatic	0.0498477
366	P6	1	SYBR	Unknown	Undetermined	81.2	Auto Tm							Automatic Ct		Automatic			Automatic	0.0498477
367	P7	1	SYBR	Unknown	Undetermined	81.6	Auto Tm							Automatic Ct		Automatic			Automatic	0.0498477
368	P8	1	SYBR	Unknown	Undetermined	81.5	Auto Tm							Automatic Ct		Automatic			Automatic	0.0498477
369	P9	1	SYBR	Unknown	Undetermined	81.3	Auto Tm							Automatic Ct		Automatic			Automatic	0.0498477
370	P10	1	SYBR	Unknown	Undetermined	80.9	Auto Tm							Automatic Ct		Automatic			Automatic	0.0498477
371	P11	1	SYBR	Unknown	Undetermined	82.2	Auto Tm							Automatic Ct		Automatic			Automatic	0.0498477
372	P12	1	SYBR	Unknown	Undetermined	81.1	Auto Tm							Automatic Ct		Automatic			Automatic	0.0498477
373	P13	1	SYBR	Unknown	Undetermined	80.4	Auto Tm							Automatic Ct		Automatic			Automatic	0.0498477
374	P14	1	SYBR	Unknown	Undetermined	81.2	Auto Tm							Automatic Ct		Automatic			Automatic	0.0498477
375	P15	1	SYBR	Unknown	Undetermined	78.2	Auto Tm							Automatic Ct		Automatic			Automatic	0.0498477
376	P16	1	SYBR	Unknown	Undetermined	78.2	Auto Tm							Automatic Ct		Automatic			Automatic	0.0498477
377	P17	1	SYBR	Unknown	Undetermined	81.1	Auto Tm							Automatic Ct		Automatic			Automatic	0.0498477
378	P18	1	SYBR	Unknown	Undetermined	80.2	Auto Tm							Automatic Ct		Automatic			Automatic	0.0498477
379	P19	1	SYBR	Unknown	Undetermined	82.3	Auto Tm							Automatic Ct		Automatic			Automatic	0.0498477
380	P20	1	SYBR	Unknown	Undetermined	81.1	Auto Tm							Automatic Ct		Automatic			Automatic	0.0498477
381	P21	1	SYBR	Unknown	Undetermined	80.6	Auto Tm							Automatic Ct		Automatic			Automatic	0.0498477
382	P22	1	SYBR	Unknown	Undetermined	82.5	Auto Tm							Automatic Ct		Automatic			Automatic	0.0498477
383	P23	1	SYBR	Unknown	Undetermined	80.3	Auto Tm							Automatic Ct		Automatic			Automatic	0.0498477
384	P24	1	SYBR	Unknown	Undetermined	82.4	Auto Tm							Automatic Ct		Automatic			Automatic	0.0498477
NAP	LPL
R^2
Slope		cycles/log decade
Y-Intercept

## Sheet: fig.1E、1F
Well	Sample Name	Detector Name	Reporter	Task	Ct	Tm Value	Tm Type	Quantity	Qty Mean	Qty StdDev	Ct Median	Ct Mean	Ct StdDev	Ct Type	Template Name	Baseline Type	Baseline Start	Baseline Stop	Threshold Type	Threshold	FOS	HMD	LME	EW	BPR	NAW	HNS	HRN	EAF	BAF	TAF	CAF
1	A1	1	SYBR	Unknown	22.7508	82.7	Auto Tm							Automatic Ct		Automatic			Automatic	0.0498477
2	A2	1	SYBR	Unknown	23.0606	80.4	Auto Tm							Automatic Ct		Automatic			Automatic	0.0498477
3	A3	1	SYBR	Unknown	22.9965	82.9	Auto Tm							Automatic Ct		Automatic			Automatic	0.0498477
4	A4	1	SYBR	Unknown	21.2346	80.6	Auto Tm							Automatic Ct		Automatic			Automatic	0.0498477
5	A5	1	SYBR	Unknown	21.8107	81.6	Auto Tm							Automatic Ct		Automatic			Automatic	0.0498477
6	A6	1	SYBR	Unknown	22.0075	82.2	Auto Tm							Automatic Ct		Automatic			Automatic	0.0498477
7	A7	1	SYBR	Unknown	21.6078	80.6	Auto Tm							Automatic Ct		Automatic			Automatic	0.0498477
8	A8	1	SYBR	Unknown	21.8662	81.6	Auto Tm							Automatic Ct		Automatic			Automatic	0.0498477
9	A9	1	SYBR	Unknown	21.2458	78.2	Auto Tm							Automatic Ct		Automatic			Automatic	0.0498477
10	A10	1	SYBR	Unknown	17.1097	78.7	Auto Tm							Automatic Ct		Automatic			Automatic	0.0498477
11	A11	1	SYBR	Unknown	16.7884	81.7	Auto Tm							Automatic Ct		Automatic			Automatic	0.0498477
12	A12	1	SYBR	Unknown	17.2748	80.8	Auto Tm							Automatic Ct		Automatic			Automatic	0.0498477
13	A13	1	SYBR	Unknown	15.7903	81.1	Auto Tm							Automatic Ct		Automatic			Automatic	0.0498477
14	A14	1	SYBR	Unknown	15.8148	82.7	Auto Tm							Automatic Ct		Automatic			Automatic	0.0498477
15	A15	1	SYBR	Unknown	16.2942	80.8	Auto Tm							Automatic Ct		Automatic			Automatic	0.0498477
16	A16	1	SYBR	Unknown	16.3045	81.5	Auto Tm							Automatic Ct		Automatic			Automatic	0.0498477
17	A17	1	SYBR	Unknown	15.9956	81.4	Auto Tm							Automatic Ct		Automatic			Automatic	0.0498477
18	A18	1	SYBR	Unknown	15.6994	81.3	Auto Tm							Automatic Ct		Automatic			Automatic	0.0498477
19	A19	1	SYBR	Unknown	Undetermined	81.9	Auto Tm							Automatic Ct		Automatic			Automatic	0.0498477
20	A20	1	SYBR	Unknown	Undetermined	82.6	Auto Tm							Automatic Ct		Automatic			Automatic	0.0498477
21	A21	1	SYBR	Unknown	Undetermined	82.6	Auto Tm							Automatic Ct		Automatic			Automatic	0.0498477
22	A22	1	SYBR	Unknown	Undetermined	81.7	Auto Tm							Automatic Ct		Automatic			Automatic	0.0498477
23	A23	1	SYBR	Unknown	Undetermined	79.3	Auto Tm							Automatic Ct		Automatic			Automatic	0.0498477
24	A24	1	SYBR	Unknown	Undetermined	81.8	Auto Tm							Automatic Ct		Automatic			Automatic	0.0498477
25	B1	1	SYBR	Unknown	22.5003	79.6	Auto Tm							Automatic Ct		Automatic			Automatic	0.0498477
26	B2	1	SYBR	Unknown	22.5361	80.6	Auto Tm							Automatic Ct		Automatic			Automatic	0.0498477
27	B3	1	SYBR	Unknown	23.1338	81.4	Auto Tm							Automatic Ct		Automatic			Automatic	0.0498477
28	B4	1	SYBR	Unknown	20.9038	82	Auto Tm							Automatic Ct		Automatic			Automatic	0.0498477
29	B5	1	SYBR	Unknown	20.2856	78.1	Auto Tm							Automatic Ct		Automatic			Automatic	0.0498477
30	B6	1	SYBR	Unknown	21.2462	82.6	Auto Tm							Automatic Ct		Automatic			Automatic	0.0498477
31	B7	1	SYBR	Unknown	20.0339	81.7	Auto Tm							Automatic Ct		Automatic			Automatic	0.0498477
32	B8	1	SYBR	Unknown	20.976	81	Auto Tm							Automatic Ct		Automatic			Automatic	0.0498477
33	B9	1	SYBR	Unknown	21.0625	79	Auto Tm							Automatic Ct		Automatic			Automatic	0.0498477
34	B10	1	SYBR	Unknown	18.9293	79.8	Auto Tm							Automatic Ct		Automatic			Automatic	0.0498477
35	B11	1	SYBR	Unknown	19.029	81.7	Auto Tm							Automatic Ct		Automatic			Automatic	0.0498477
36	B12	1	SYBR	Unknown	18.5129	81.8	Auto Tm							Automatic Ct		Automatic			Automatic	0.0498477
37	B13	1	SYBR	Unknown	17.3724	80.2	Auto Tm							Automatic Ct		Automatic			Automatic	0.0498477
38	B14	1	SYBR	Unknown	16.7774	81.3	Auto Tm							Automatic Ct		Automatic			Automatic	0.0498477
39	B15	1	SYBR	Unknown	17.1321	82.7	Auto Tm							Automatic Ct		Automatic			Automatic	0.0498477
40	B16	1	SYBR	Unknown	16.957	81.3	Auto Tm							Automatic Ct		Automatic			Automatic	0.0498477
41	B17	1	SYBR	Unknown	17.8133	81.3	Auto Tm							Automatic Ct		Automatic			Automatic	0.0498477
42	B18	1	SYBR	Unknown	17.1143	81.9	Auto Tm							Automatic Ct		Automatic			Automatic	0.0498477
43	B19	1	SYBR	Unknown	Undetermined	80.7	Auto Tm							Automatic Ct		Automatic			Automatic	0.0498477
44	B20	1	SYBR	Unknown	Undetermined	79.9	Auto Tm							Automatic Ct		Automatic			Automatic	0.0498477
45	B21	1	SYBR	Unknown	Undetermined	82.4	Auto Tm							Automatic Ct		Automatic			Automatic	0.0498477
46	B22	1	SYBR	Unknown	Undetermined	81.2	Auto Tm							Automatic Ct		Automatic			Automatic	0.0498477
47	B23	1	SYBR	Unknown	Undetermined	78	Auto Tm							Automatic Ct		Automatic			Automatic	0.0498477
48	B24	1	SYBR	Unknown	Undetermined	79.7	Auto Tm							Automatic Ct		Automatic			Automatic	0.0498477
49	C1	1	SYBR	Unknown	22.2855	81.8	Auto Tm							Automatic Ct		Automatic			Automatic	0.0498477
50	C2	1	SYBR	Unknown	22.4591	82.9	Auto Tm							Automatic Ct		Automatic			Automatic	0.0498477
51	C3	1	SYBR	Unknown	23.9578	81.2	Auto Tm							Automatic Ct		Automatic			Automatic	0.0498477
52	C4	1	SYBR	Unknown	22.1308	81.7	Auto Tm							Automatic Ct		Automatic			Automatic	0.0498477
53	C5	1	SYBR	Unknown	22.564	81.7	Auto Tm							Automatic Ct		Automatic			Automatic	0.0498477
54	C6	1	SYBR	Unknown	24.3044	79	Auto Tm							Automatic Ct		Automatic			Automatic	0.0498477
55	C7	1	SYBR	Unknown	23.0775	81.4	Auto Tm							Automatic Ct		Automatic			Automatic	0.0498477
56	C8	1	SYBR	Unknown	23.723	79	Auto Tm							Automatic Ct		Automatic			Automatic	0.0498477
57	C9	1	SYBR	Unknown	22.9125	80.4	Auto Tm							Automatic Ct		Automatic			Automatic	0.0498477
58	C10	1	SYBR	Unknown	18.7992	82.2	Auto Tm							Automatic Ct		Automatic			Automatic	0.0498477
59	C11	1	SYBR	Unknown	18.8723	81.2	Auto Tm							Automatic Ct		Automatic			Automatic	0.0498477
60	C12	1	SYBR	Unknown	18.8795	80.1	Auto Tm							Automatic Ct		Automatic			Automatic	0.0498477
61	C13	1	SYBR	Unknown	19.7802	81	Auto Tm							Automatic Ct		Automatic			Automatic	0.0498477
62	C14	1	SYBR	Unknown	19.416	80.2	Auto Tm							Automatic Ct		Automatic			Automatic	0.0498477
63	C15	1	SYBR	Unknown	18.3549	82	Auto Tm							Automatic Ct		Automatic			Automatic	0.0498477
64	C16	1	SYBR	Unknown	19.5747	82.6	Auto Tm							Automatic Ct		Automatic			Automatic	0.0498477
65	C17	1	SYBR	Unknown	19.4669	81.5	Auto Tm							Automatic Ct		Automatic			Automatic	0.0498477
66	C18	1	SYBR	Unknown	19.8282	82	Auto Tm							Automatic Ct		Automatic			Automatic	0.0498477
67	C19	1	SYBR	Unknown	Undetermined	80.8	Auto Tm							Automatic Ct		Automatic			Automatic	0.0498477
68	C20	1	SYBR	Unknown	Undetermined	79.8	Auto Tm							Automatic Ct		Automatic			Automatic	0.0498477
69	C21	1	SYBR	Unknown	Undetermined	80.3	Auto Tm							Automatic Ct		Automatic			Automatic	0.0498477
70	C22	1	SYBR	Unknown	Undetermined	81.4	Auto Tm							Automatic Ct		Automatic			Automatic	0.0498477
71	C23	1	SYBR	Unknown	Undetermined	81.6	Auto Tm							Automatic Ct		Automatic			Automatic	0.0498477
72	C24	1	SYBR	Unknown	Undetermined	80.8	Auto Tm							Automatic Ct		Automatic			Automatic	0.0498477
73	D1	1	SYBR	Unknown	28.5101	79.9	Auto Tm							Automatic Ct		Automatic			Automatic	0.0498477
74	D2	1	SYBR	Unknown	28.5317	81.4	Auto Tm							Automatic Ct		Automatic			Automatic	0.0498477
75	D3	1	SYBR	Unknown	28.3517	82	Auto Tm							Automatic Ct		Automatic			Automatic	0.0498477
76	D4	1	SYBR	Unknown	27.1015	81.2	Auto Tm							Automatic Ct		Automatic			Automatic	0.0498477
77	D5	1	SYBR	Unknown	27.8185	81.7	Auto Tm							Automatic Ct		Automatic			Automatic	0.0498477
78	D6	1	SYBR	Unknown	28.8297	81.8	Auto Tm							Automatic Ct		Automatic			Automatic	0.0498477
79	D7	1	SYBR	Unknown	26.1263	80.5	Auto Tm							Automatic Ct		Automatic			Automatic	0.0498477
80	D8	1	SYBR	Unknown	26.2122	79.4	Auto Tm							Automatic Ct		Automatic			Automatic	0.0498477
81	D9	1	SYBR	Unknown	27.6982	81.5	Auto Tm							Automatic Ct		Automatic			Automatic	0.0498477
82	D10	1	SYBR	Unknown	23.1076	79.5	Auto Tm							Automatic Ct		Automatic			Automatic	0.0498477
83	D11	1	SYBR	Unknown	23.3885	82.5	Auto Tm							Automatic Ct		Automatic			Automatic	0.0498477
84	D12	1	SYBR	Unknown	23.6946	80.4	Auto Tm							Automatic Ct		Automatic			Automatic	0.0498477
85	D13	1	SYBR	Unknown	23.7196	81.7	Auto Tm							Automatic Ct		Automatic			Automatic	0.0498477
86	D14	1	SYBR	Unknown	23.6932	80.3	Auto Tm							Automatic Ct		Automatic			Automatic	0.0498477
87	D15	1	SYBR	Unknown	21.7122	81.4	Auto Tm							Automatic Ct		Automatic			Automatic	0.0498477
88	D16	1	SYBR	Unknown	21.8707	81.4	Auto Tm							Automatic Ct		Automatic			Automatic	0.0498477
89	D17	1	SYBR	Unknown	21.5268	82.5	Auto Tm							Automatic Ct		Automatic			Automatic	0.0498477
90	D18	1	SYBR	Unknown	22.4433	79.5	Auto Tm							Automatic Ct		Automatic			Automatic	0.0498477
91	D19	1	SYBR	Unknown	Undetermined	81.8	Auto Tm							Automatic Ct		Automatic			Automatic	0.0498477
92	D20	1	SYBR	Unknown	Undetermined	79.5	Auto Tm							Automatic Ct		Automatic			Automatic	0.0498477
93	D21	1	SYBR	Unknown	Undetermined	79.5	Auto Tm							Automatic Ct		Automatic			Automatic	0.0498477
94	D22	1	SYBR	Unknown	Undetermined	81.4	Auto Tm							Automatic Ct		Automatic			Automatic	0.0498477
95	D23	1	SYBR	Unknown	Undetermined	81.6	Auto Tm							Automatic Ct		Automatic			Automatic	0.0498477
96	D24	1	SYBR	Unknown	Undetermined	81.1	Auto Tm							Automatic Ct		Automatic			Automatic	0.0498477
97	E1	1	SYBR	Unknown	27.9472	81	Auto Tm							Automatic Ct		Automatic			Automatic	0.0498477
98	E2	1	SYBR	Unknown	27.0241	82.7	Auto Tm							Automatic Ct		Automatic			Automatic	0.0498477
99	E3	1	SYBR	Unknown	26.4518	80.6	Auto Tm							Automatic Ct		Automatic			Automatic	0.0498477
100	E4	1	SYBR	Unknown	27.7879	81.1	Auto Tm							Automatic Ct		Automatic			Automatic	0.0498477
101	E5	1	SYBR	Unknown	27.8999	81.9	Auto Tm							Automatic Ct		Automatic			Automatic	0.0498477
102	E6	1	SYBR	Unknown	25.8827	82	Auto Tm							Automatic Ct		Automatic			Automatic	0.0498477
103	E7	1	SYBR	Unknown	26.1894	79.7	Auto Tm							Automatic Ct		Automatic			Automatic	0.0498477
104	E8	1	SYBR	Unknown	26.472	82	Auto Tm							Automatic Ct		Automatic			Automatic	0.0498477
105	E9	1	SYBR	Unknown	27.1536	81.6	Auto Tm							Automatic Ct		Automatic			Automatic	0.0498477
106	E10	1	SYBR	Unknown	22.7631	81.9	Auto Tm							Automatic Ct		Automatic			Automatic	0.0498477
107	E11	1	SYBR	Unknown	22.2785	81.9	Auto Tm							Automatic Ct		Automatic			Automatic	0.0498477
108	E12	1	SYBR	Unknown	21.9334	79.1	Auto Tm							Automatic Ct		Automatic			Automatic	0.0498477
109	E13	1	SYBR	Unknown	22.4467	80.8	Auto Tm							Automatic Ct		Automatic			Automatic	0.0498477
110	E14	1	SYBR	Unknown	22.4259	81.7	Auto Tm							Automatic Ct		Automatic			Automatic	0.0498477
111	E15	1	SYBR	Unknown	22.817	82.5	Auto Tm							Automatic Ct		Automatic			Automatic	0.0498477
112	E16	1	SYBR	Unknown	22.0793	81.2	Auto Tm							Automatic Ct		Automatic			Automatic	0.0498477
113	E17	1	SYBR	Unknown	22.8803	82.2	Auto Tm							Automatic Ct		Automatic			Automatic	0.0498477
114	E18	1	SYBR	Unknown	21.4076	80	Auto Tm							Automatic Ct		Automatic			Automatic	0.0498477
115	E19	1	SYBR	Unknown	Undetermined	81.1	Auto Tm							Automatic Ct		Automatic			Automatic	0.0498477
116	E20	1	SYBR	Unknown	Undetermined	81.2	Auto Tm							Automatic Ct		Automatic			Automatic	0.0498477
117	E21	1	SYBR	Unknown	Undetermined	81.4	Auto Tm							Automatic Ct		Automatic			Automatic	0.0498477
118	E22	1	SYBR	Unknown	Undetermined	81	Auto Tm							Automatic Ct		Automatic			Automatic	0.0498477
119	E23	1	SYBR	Unknown	Undetermined	81.1	Auto Tm							Automatic Ct		Automatic			Automatic	0.0498477
120	E24	1	SYBR	Unknown	Undetermined	80.9	Auto Tm							Automatic Ct		Automatic			Automatic	0.0498477
121	F1	1	SYBR	Unknown	Undetermined	80	Auto Tm							Automatic Ct		Automatic			Automatic	0.0498477
122	F2	1	SYBR	Unknown	Undetermined	80.5	Auto Tm							Automatic Ct		Automatic			Automatic	0.0498477
123	F3	1	SYBR	Unknown	Undetermined	82.4	Auto Tm							Automatic Ct		Automatic			Automatic	0.0498477
124	F4	1	SYBR	Unknown	Undetermined	81.5	Auto Tm							Automatic Ct		Automatic			Automatic	0.0498477
125	F5	1	SYBR	Unknown	Undetermined	78.2	Auto Tm							Automatic Ct		Automatic			Automatic	0.0498477
126	F6	1	SYBR	Unknown	Undetermined	81.7	Auto Tm							Automatic Ct		Automatic			Automatic	0.0498477
127	F7	1	SYBR	Unknown	Undetermined	80.4	Auto Tm							Automatic Ct		Automatic			Automatic	0.0498477
128	F8	1	SYBR	Unknown	Undetermined	81.5	Auto Tm							Automatic Ct		Automatic			Automatic	0.0498477
129	F9	1	SYBR	Unknown	Undetermined	80.2	Auto Tm							Automatic Ct		Automatic			Automatic	0.0498477
130	F10	1	SYBR	Unknown	Undetermined	82.6	Auto Tm							Automatic Ct		Automatic			Automatic	0.0498477
131	F11	1	SYBR	Unknown	Undetermined	80.2	Auto Tm							Automatic Ct		Automatic			Automatic	0.0498477
132	F12	1	SYBR	Unknown	Undetermined	81.4	Auto Tm							Automatic Ct		Automatic			Automatic	0.0498477
133	F13	1	SYBR	Unknown	Undetermined	81	Auto Tm							Automatic Ct		Automatic			Automatic	0.0498477
134	F14	1	SYBR	Unknown	Undetermined	81.2	Auto Tm							Automatic Ct		Automatic			Automatic	0.0498477
135	F15	1	SYBR	Unknown	Undetermined	80.5	Auto Tm							Automatic Ct		Automatic			Automatic	0.0498477
136	F16	1	SYBR	Unknown	Undetermined	81.5	Auto Tm							Automatic Ct		Automatic			Automatic	0.0498477
137	F17	1	SYBR	Unknown	Undetermined	81.7	Auto Tm							Automatic Ct		Automatic			Automatic	0.0498477
138	F18	1	SYBR	Unknown	Undetermined	81.4	Auto Tm							Automatic Ct		Automatic			Automatic	0.0498477
139	F19	1	SYBR	Unknown	Undetermined	81.1	Auto Tm							Automatic Ct		Automatic			Automatic	0.0498477
140	F20	1	SYBR	Unknown	Undetermined	82.1	Auto Tm							Automatic Ct		Automatic			Automatic	0.0498477
141	F21	1	SYBR	Unknown	Undetermined	80.3	Auto Tm							Automatic Ct		Automatic			Automatic	0.0498477
142	F22	1	SYBR	Unknown	Undetermined	80.2	Auto Tm							Automatic Ct		Automatic			Automatic	0.0498477
143	F23	1	SYBR	Unknown	Undetermined	81.4	Auto Tm							Automatic Ct		Automatic			Automatic	0.0498477
144	F24	1	SYBR	Unknown	Undetermined	80.2	Auto Tm							Automatic Ct		Automatic			Automatic	0.0498477
145	G1	1	SYBR	Unknown	Undetermined	81.9	Auto Tm							Automatic Ct		Automatic			Automatic	0.0498477
146	G2	1	SYBR	Unknown	Undetermined	82.2	Auto Tm							Automatic Ct		Automatic			Automatic	0.0498477
147	G3	1	SYBR	Unknown	Undetermined	83	Auto Tm							Automatic Ct		Automatic			Automatic	0.0498477
148	G4	1	SYBR	Unknown	Undetermined	81.8	Auto Tm							Automatic Ct		Automatic			Automatic	0.0498477
149	G5	1	SYBR	Unknown	Undetermined	79.3	Auto Tm							Automatic Ct		Automatic			Automatic	0.0498477
150	G6	1	SYBR	Unknown	Undetermined	81	Auto Tm							Automatic Ct		Automatic			Automatic	0.0498477
151	G7	1	SYBR	Unknown	Undetermined	81.6	Auto Tm							Automatic Ct		Automatic			Automatic	0.0498477
152	G8	1	SYBR	Unknown	Undetermined	79.7	Auto Tm							Automatic Ct		Automatic			Automatic	0.0498477
153	G9	1	SYBR	Unknown	Undetermined	81.4	Auto Tm							Automatic Ct		Automatic			Automatic	0.0498477
154	G10	1	SYBR	Unknown	Undetermined	80.5	Auto Tm							Automatic Ct		Automatic			Automatic	0.0498477
155	G11	1	SYBR	Unknown	Undetermined	79.5	Auto Tm							Automatic Ct		Automatic			Automatic	0.0498477
156	G12	1	SYBR	Unknown	Undetermined	81.5	Auto Tm							Automatic Ct		Automatic			Automatic	0.0498477
157	G13	1	SYBR	Unknown	Undetermined	79.4	Auto Tm							Automatic Ct		Automatic			Automatic	0.0498477
158	G14	1	SYBR	Unknown	Undetermined	82.8	Auto Tm							Automatic Ct		Automatic			Automatic	0.0498477
159	G15	1	SYBR	Unknown	Undetermined	79.8	Auto Tm							Automatic Ct		Automatic			Automatic	0.0498477
160	G16	1	SYBR	Unknown	Undetermined	81.5	Auto Tm							Automatic Ct		Automatic			Automatic	0.0498477
161	G17	1	SYBR	Unknown	Undetermined	81.4	Auto Tm							Automatic Ct		Automatic			Automatic	0.0498477
162	G18	1	SYBR	Unknown	Undetermined	78.9	Auto Tm							Automatic Ct		Automatic			Automatic	0.0498477
163	G19	1	SYBR	Unknown	Undetermined	82	Auto Tm							Automatic Ct		Automatic			Automatic	0.0498477
164	G20	1	SYBR	Unknown	Undetermined	81.6	Auto Tm							Automatic Ct		Automatic			Automatic	0.0498477
165	G21	1	SYBR	Unknown	Undetermined	81.9	Auto Tm							Automatic Ct		Automatic			Automatic	0.0498477
166	G22	1	SYBR	Unknown	Undetermined	80.2	Auto Tm							Automatic Ct		Automatic			Automatic	0.0498477
167	G23	1	SYBR	Unknown	Undetermined	81.8	Auto Tm							Automatic Ct		Automatic			Automatic	0.0498477
168	G24	1	SYBR	Unknown	Undetermined	81.3	Auto Tm							Automatic Ct		Automatic			Automatic	0.0498477
169	H1	1	SYBR	Unknown	Undetermined	78.1	Auto Tm							Automatic Ct		Automatic			Automatic	0.0498477
170	H2	1	SYBR	Unknown	Undetermined	79.2	Auto Tm							Automatic Ct		Automatic			Automatic	0.0498477
171	H3	1	SYBR	Unknown	Undetermined	81.5	Auto Tm							Automatic Ct		Automatic			Automatic	0.0498477
172	H4	1	SYBR	Unknown	Undetermined	80.7	Auto Tm							Automatic Ct		Automatic			Automatic	0.0498477
173	H5	1	SYBR	Unknown	Undetermined	81.4	Auto Tm							Automatic Ct		Automatic			Automatic	0.0498477
174	H6	1	SYBR	Unknown	Undetermined	81.5	Auto Tm							Automatic Ct		Automatic			Automatic	0.0498477
175	H7	1	SYBR	Unknown	Undetermined	80.7	Auto Tm							Automatic Ct		Automatic			Automatic	0.0498477
176	H8	1	SYBR	Unknown	Undetermined	80	Auto Tm							Automatic Ct		Automatic			Automatic	0.0498477
177	H9	1	SYBR	Unknown	Undetermined	81.7	Auto Tm							Automatic Ct		Automatic			Automatic	0.0498477
178	H10	1	SYBR	Unknown	Undetermined	79.7	Auto Tm							Automatic Ct		Automatic			Automatic	0.0498477
179	H11	1	SYBR	Unknown	Undetermined	80.1	Auto Tm							Automatic Ct		Automatic			Automatic	0.0498477
180	H12	1	SYBR	Unknown	Undetermined	80.3	Auto Tm							Automatic Ct		Automatic			Automatic	0.0498477
181	H13	1	SYBR	Unknown	Undetermined	80.2	Auto Tm							Automatic Ct		Automatic			Automatic	0.0498477
182	H14	1	SYBR	Unknown	Undetermined	81.9	Auto Tm							Automatic Ct		Automatic			Automatic	0.0498477
183	H15	1	SYBR	Unknown	Undetermined	79.2	Auto Tm							Automatic Ct		Automatic			Automatic	0.0498477
184	H16	1	SYBR	Unknown	Undetermined	82.4	Auto Tm							Automatic Ct		Automatic			Automatic	0.0498477
185	H17	1	SYBR	Unknown	Undetermined	82.3	Auto Tm							Automatic Ct		Automatic			Automatic	0.0498477
186	H18	1	SYBR	Unknown	Undetermined	82.6	Auto Tm							Automatic Ct		Automatic			Automatic	0.0498477
187	H19	1	SYBR	Unknown	Undetermined	79.1	Auto Tm							Automatic Ct		Automatic			Automatic	0.0498477
188	H20	1	SYBR	Unknown	Undetermined	81.8	Auto Tm							Automatic Ct		Automatic			Automatic	0.0498477
189	H21	1	SYBR	Unknown	Undetermined	78.7	Auto Tm							Automatic Ct		Automatic			Automatic	0.0498477
190	H22	1	SYBR	Unknown	Undetermined	81.5	Auto Tm							Automatic Ct		Automatic			Automatic	0.0498477
191	H23	1	SYBR	Unknown	Undetermined	80.2	Auto Tm							Automatic Ct		Automatic			Automatic	0.0498477
192	H24	1	SYBR	Unknown	Undetermined	80.9	Auto Tm							Automatic Ct		Automatic			Automatic	0.0498477
193	I1	1	SYBR	Unknown	Undetermined	81.3	Auto Tm							Automatic Ct		Automatic			Automatic	0.0498477
194	I2	1	SYBR	Unknown	Undetermined	82.2	Auto Tm							Automatic Ct		Automatic			Automatic	0.0498477
195	I3	1	SYBR	Unknown	Undetermined	80.9	Auto Tm							Automatic Ct		Automatic			Automatic	0.0498477
196	I4	1	SYBR	Unknown	Undetermined	78.9	Auto Tm							Automatic Ct		Automatic			Automatic	0.0498477
197	I5	1	SYBR	Unknown	Undetermined	82.5	Auto Tm							Automatic Ct		Automatic			Automatic	0.0498477
198	I6	1	SYBR	Unknown	Undetermined	81.2	Auto Tm							Automatic Ct		Automatic			Automatic	0.0498477
199	I7	1	SYBR	Unknown	Undetermined	82.1	Auto Tm							Automatic Ct		Automatic			Automatic	0.0498477
200	I8	1	SYBR	Unknown	Undetermined	79.3	Auto Tm							Automatic Ct		Automatic			Automatic	0.0498477
201	I9	1	SYBR	Unknown	Undetermined	80	Auto Tm							Automatic Ct		Automatic			Automatic	0.0498477
202	I10	1	SYBR	Unknown	Undetermined	81.4	Auto Tm							Automatic Ct		Automatic			Automatic	0.0498477
203	I11	1	SYBR	Unknown	Undetermined	79.7	Auto Tm							Automatic Ct		Automatic			Automatic	0.0498477
204	I12	1	SYBR	Unknown	Undetermined	81.9	Auto Tm							Automatic Ct		Automatic			Automatic	0.0498477
205	I13	1	SYBR	Unknown	Undetermined	82.9	Auto Tm							Automatic Ct		Automatic			Automatic	0.0498477
206	I14	1	SYBR	Unknown	Undetermined	81.3	Auto Tm							Automatic Ct		Automatic			Automatic	0.0498477
207	I15	1	SYBR	Unknown	Undetermined	82	Auto Tm							Automatic Ct		Automatic			Automatic	0.0498477
208	I16	1	SYBR	Unknown	Undetermined	80.1	Auto Tm							Automatic Ct		Automatic			Automatic	0.0498477
209	I17	1	SYBR	Unknown	Undetermined	81.7	Auto Tm							Automatic Ct		Automatic			Automatic	0.0498477
210	I18	1	SYBR	Unknown	Undetermined	81.4	Auto Tm							Automatic Ct		Automatic			Automatic	0.0498477
211	I19	1	SYBR	Unknown	Undetermined	80.6	Auto Tm							Automatic Ct		Automatic			Automatic	0.0498477
212	I20	1	SYBR	Unknown	Undetermined	81.9	Auto Tm							Automatic Ct		Automatic			Automatic	0.0498477
213	I21	1	SYBR	Unknown	Undetermined	82.4	Auto Tm							Automatic Ct		Automatic			Automatic	0.0498477
214	I22	1	SYBR	Unknown	Undetermined	81.3	Auto Tm							Automatic Ct		Automatic			Automatic	0.0498477
215	I23	1	SYBR	Unknown	Undetermined	81.6	Auto Tm							Automatic Ct		Automatic			Automatic	0.0498477
216	I24	1	SYBR	Unknown	Undetermined	78.1	Auto Tm							Automatic Ct		Automatic			Automatic	0.0498477
217	J1	1	SYBR	Unknown	Undetermined	82.5	Auto Tm							Automatic Ct		Automatic			Automatic	0.0498477
218	J2	1	SYBR	Unknown	Undetermined	81.5	Auto Tm							Automatic Ct		Automatic			Automatic	0.0498477
219	J3	1	SYBR	Unknown	Undetermined	79.1	Auto Tm							Automatic Ct		Automatic			Automatic	0.0498477
220	J4	1	SYBR	Unknown	Undetermined	80.3	Auto Tm							Automatic Ct		Automatic			Automatic	0.0498477
221	J5	1	SYBR	Unknown	Undetermined	80.1	Auto Tm							Automatic Ct		Automatic			Automatic	0.0498477
222	J6	1	SYBR	Unknown	Undetermined	81	Auto Tm							Automatic Ct		Automatic			Automatic	0.0498477
223	J7	1	SYBR	Unknown	Undetermined	81.5	Auto Tm							Automatic Ct		Automatic			Automatic	0.0498477
224	J8	1	SYBR	Unknown	Undetermined	81.8	Auto Tm							Automatic Ct		Automatic			Automatic	0.0498477
225	J9	1	SYBR	Unknown	Undetermined	81.4	Auto Tm							Automatic Ct		Automatic			Automatic	0.0498477
226	J10	1	SYBR	Unknown	Undetermined	82.7	Auto Tm							Automatic Ct		Automatic			Automatic	0.0498477
227	J11	1	SYBR	Unknown	Undetermined	81.2	Auto Tm							Automatic Ct		Automatic			Automatic	0.0498477
228	J12	1	SYBR	Unknown	Undetermined	79.3	Auto Tm							Automatic Ct		Automatic			Automatic	0.0498477
229	J13	1	SYBR	Unknown	Undetermined	80.4	Auto Tm							Automatic Ct		Automatic			Automatic	0.0498477
230	J14	1	SYBR	Unknown	Undetermined	82.9	Auto Tm							Automatic Ct		Automatic			Automatic	0.0498477
231	J15	1	SYBR	Unknown	Undetermined	82.5	Auto Tm							Automatic Ct		Automatic			Automatic	0.0498477
232	J16	1	SYBR	Unknown	Undetermined	82.2	Auto Tm							Automatic Ct		Automatic			Automatic	0.0498477
233	J17	1	SYBR	Unknown	Undetermined	81.3	Auto Tm							Automatic Ct		Automatic			Automatic	0.0498477
234	J18	1	SYBR	Unknown	Undetermined	82.6	Auto Tm							Automatic Ct		Automatic			Automatic	0.0498477
235	J19	1	SYBR	Unknown	Undetermined	78.4	Auto Tm							Automatic Ct		Automatic			Automatic	0.0498477
236	J20	1	SYBR	Unknown	Undetermined	81.6	Auto Tm							Automatic Ct		Automatic			Automatic	0.0498477
237	J21	1	SYBR	Unknown	Undetermined	79.1	Auto Tm							Automatic Ct		Automatic			Automatic	0.0498477
238	J22	1	SYBR	Unknown	Undetermined	82.4	Auto Tm							Automatic Ct		Automatic			Automatic	0.0498477
239	J23	1	SYBR	Unknown	Undetermined	80.1	Auto Tm							Automatic Ct		Automatic			Automatic	0.0498477
240	J24	1	SYBR	Unknown	Undetermined	80.2	Auto Tm							Automatic Ct		Automatic			Automatic	0.0498477
241	K1	1	SYBR	Unknown	Undetermined	82.4	Auto Tm							Automatic Ct		Automatic			Automatic	0.0498477
242	K2	1	SYBR	Unknown	Undetermined	80.8	Auto Tm							Automatic Ct		Automatic			Automatic	0.0498477
243	K3	1	SYBR	Unknown	Undetermined	81.3	Auto Tm							Automatic Ct		Automatic			Automatic	0.0498477
244	K4	1	SYBR	Unknown	Undetermined	79.9	Auto Tm							Automatic Ct		Automatic			Automatic	0.0498477
245	K5	1	SYBR	Unknown	Undetermined	81.9	Auto Tm							Automatic Ct		Automatic			Automatic	0.0498477
246	K6	1	SYBR	Unknown	Undetermined	81.7	Auto Tm							Automatic Ct		Automatic			Automatic	0.0498477
247	K7	1	SYBR	Unknown	Undetermined	81.7	Auto Tm							Automatic Ct		Automatic			Automatic	0.0498477
248	K8	1	SYBR	Unknown	Undetermined	80.5	Auto Tm							Automatic Ct		Automatic			Automatic	0.0498477
249	K9	1	SYBR	Unknown	Undetermined	81.2	Auto Tm							Automatic Ct		Automatic			Automatic	0.0498477
250	K10	1	SYBR	Unknown	Undetermined	82.9	Auto Tm							Automatic Ct		Automatic			Automatic	0.0498477
251	K11	1	SYBR	Unknown	Undetermined	80.6	Auto Tm							Automatic Ct		Automatic			Automatic	0.0498477
252	K12	1	SYBR	Unknown	Undetermined	81.4	Auto Tm							Automatic Ct		Automatic			Automatic	0.0498477
253	K13	1	SYBR	Unknown	Undetermined	81.7	Auto Tm							Automatic Ct		Automatic			Automatic	0.0498477
254	K14	1	SYBR	Unknown	Undetermined	79.5	Auto Tm							Automatic Ct		Automatic			Automatic	0.0498477
255	K15	1	SYBR	Unknown	Undetermined	81.6	Auto Tm							Automatic Ct		Automatic			Automatic	0.0498477
256	K16	1	SYBR	Unknown	Undetermined	82.1	Auto Tm							Automatic Ct		Automatic			Automatic	0.0498477
257	K17	1	SYBR	Unknown	Undetermined	82	Auto Tm							Automatic Ct		Automatic			Automatic	0.0498477
258	K18	1	SYBR	Unknown	Undetermined	81.8	Auto Tm							Automatic Ct		Automatic			Automatic	0.0498477
259	K19	1	SYBR	Unknown	Undetermined	81.3	Auto Tm							Automatic Ct		Automatic			Automatic	0.0498477
260	K20	1	SYBR	Unknown	Undetermined	82.1	Auto Tm							Automatic Ct		Automatic			Automatic	0.0498477
261	K21	1	SYBR	Unknown	Undetermined	80	Auto Tm							Automatic Ct		Automatic			Automatic	0.0498477
262	K22	1	SYBR	Unknown	Undetermined	81.3	Auto Tm							Automatic Ct		Automatic			Automatic	0.0498477
263	K23	1	SYBR	Unknown	Undetermined	81.5	Auto Tm							Automatic Ct		Automatic			Automatic	0.0498477
264	K24	1	SYBR	Unknown	Undetermined	81.7	Auto Tm							Automatic Ct		Automatic			Automatic	0.0498477
265	L1	1	SYBR	Unknown	Undetermined	81	Auto Tm							Automatic Ct		Automatic			Automatic	0.0498477
266	L2	1	SYBR	Unknown	Undetermined	82.8	Auto Tm							Automatic Ct		Automatic			Automatic	0.0498477
267	L3	1	SYBR	Unknown	Undetermined	81.3	Auto Tm							Automatic Ct		Automatic			Automatic	0.0498477
268	L4	1	SYBR	Unknown	Undetermined	81.9	Auto Tm							Automatic Ct		Automatic			Automatic	0.0498477
269	L5	1	SYBR	Unknown	Undetermined	82.2	Auto Tm							Automatic Ct		Automatic			Automatic	0.0498477
270	L6	1	SYBR	Unknown	Undetermined	80.5	Auto Tm							Automatic Ct		Automatic			Automatic	0.0498477
271	L7	1	SYBR	Unknown	Undetermined	79.4	Auto Tm							Automatic Ct		Automatic			Automatic	0.0498477
272	L8	1	SYBR	Unknown	Undetermined	79.5	Auto Tm							Automatic Ct		Automatic			Automatic	0.0498477
273	L9	1	SYBR	Unknown	Undetermined	82	Auto Tm							Automatic Ct		Automatic			Automatic	0.0498477
274	L10	1	SYBR	Unknown	Undetermined	78.8	Auto Tm							Automatic Ct		Automatic			Automatic	0.0498477
275	L11	1	SYBR	Unknown	Undetermined	81.9	Auto Tm							Automatic Ct		Automatic			Automatic	0.0498477
276	L12	1	SYBR	Unknown	Undetermined	81.7	Auto Tm							Automatic Ct		Automatic			Automatic	0.0498477
277	L13	1	SYBR	Unknown	Undetermined	81.4	Auto Tm							Automatic Ct		Automatic			Automatic	0.0498477
278	L14	1	SYBR	Unknown	Undetermined	81.1	Auto Tm							Automatic Ct		Automatic			Automatic	0.0498477
279	L15	1	SYBR	Unknown	Undetermined	82	Auto Tm							Automatic Ct		Automatic			Automatic	0.0498477
280	L16	1	SYBR	Unknown	Undetermined	82.4	Auto Tm							Automatic Ct		Automatic			Automatic	0.0498477
281	L17	1	SYBR	Unknown	Undetermined	81.3	Auto Tm							Automatic Ct		Automatic			Automatic	0.0498477
282	L18	1	SYBR	Unknown	Undetermined	80.8	Auto Tm							Automatic Ct		Automatic			Automatic	0.0498477
283	L19	1	SYBR	Unknown	Undetermined	80.1	Auto Tm							Automatic Ct		Automatic			Automatic	0.0498477
284	L20	1	SYBR	Unknown	Undetermined	80.9	Auto Tm							Automatic Ct		Automatic			Automatic	0.0498477
285	L21	1	SYBR	Unknown	Undetermined	78.9	Auto Tm							Automatic Ct		Automatic			Automatic	0.0498477
286	L22	1	SYBR	Unknown	Undetermined	79.5	Auto Tm							Automatic Ct		Automatic			Automatic	0.0498477
287	L23	1	SYBR	Unknown	Undetermined	81.4	Auto Tm							Automatic Ct		Automatic			Automatic	0.0498477
288	L24	1	SYBR	Unknown	Undetermined	81.5	Auto Tm							Automatic Ct		Automatic			Automatic	0.0498477
289	M1	1	SYBR	Unknown	Undetermined	80.3	Auto Tm							Automatic Ct		Automatic			Automatic	0.0498477
290	M2	1	SYBR	Unknown	Undetermined	81.5	Auto Tm							Automatic Ct		Automatic			Automatic	0.0498477
291	M3	1	SYBR	Unknown	Undetermined	81.8	Auto Tm							Automatic Ct		Automatic			Automatic	0.0498477
292	M4	1	SYBR	Unknown	Undetermined	82.2	Auto Tm							Automatic Ct		Automatic			Automatic	0.0498477
293	M5	1	SYBR	Unknown	Undetermined	82.6	Auto Tm							Automatic Ct		Automatic			Automatic	0.0498477
294	M6	1	SYBR	Unknown	Undetermined	78.1	Auto Tm							Automatic Ct		Automatic			Automatic	0.0498477
295	M7	1	SYBR	Unknown	Undetermined	81.5	Auto Tm							Automatic Ct		Automatic			Automatic	0.0498477
296	M8	1	SYBR	Unknown	Undetermined	81.9	Auto Tm							Automatic Ct		Automatic			Automatic	0.0498477
297	M9	1	SYBR	Unknown	Undetermined	81.5	Auto Tm							Automatic Ct		Automatic			Automatic	0.0498477
298	M10	1	SYBR	Unknown	Undetermined	82.3	Auto Tm							Automatic Ct		Automatic			Automatic	0.0498477
299	M11	1	SYBR	Unknown	Undetermined	81.7	Auto Tm							Automatic Ct		Automatic			Automatic	0.0498477
300	M12	1	SYBR	Unknown	Undetermined	82.5	Auto Tm							Automatic Ct		Automatic			Automatic	0.0498477
301	M13	1	SYBR	Unknown	Undetermined	82.1	Auto Tm							Automatic Ct		Automatic			Automatic	0.0498477
302	M14	1	SYBR	Unknown	Undetermined	82.7	Auto Tm							Automatic Ct		Automatic			Automatic	0.0498477
303	M15	1	SYBR	Unknown	Undetermined	81.3	Auto Tm							Automatic Ct		Automatic			Automatic	0.0498477
304	M16	1	SYBR	Unknown	Undetermined	80.5	Auto Tm							Automatic Ct		Automatic			Automatic	0.0498477
305	M17	1	SYBR	Unknown	Undetermined	81.2	Auto Tm							Automatic Ct		Automatic			Automatic	0.0498477
306	M18	1	SYBR	Unknown	Undetermined	78.5	Auto Tm							Automatic Ct		Automatic			Automatic	0.0498477
307	M19	1	SYBR	Unknown	Undetermined	78.3	Auto Tm							Automatic Ct		Automatic			Automatic	0.0498477
308	M20	1	SYBR	Unknown	Undetermined	79.6	Auto Tm							Automatic Ct		Automatic			Automatic	0.0498477
309	M21	1	SYBR	Unknown	Undetermined	80.5	Auto Tm							Automatic Ct		Automatic			Automatic	0.0498477
310	M22	1	SYBR	Unknown	Undetermined	81.8	Auto Tm							Automatic Ct		Automatic			Automatic	0.0498477
311	M23	1	SYBR	Unknown	Undetermined	81.6	Auto Tm							Automatic Ct		Automatic			Automatic	0.0498477
312	M24	1	SYBR	Unknown	Undetermined	81.7	Auto Tm							Automatic Ct		Automatic			Automatic	0.0498477
313	N1	1	SYBR	Unknown	Undetermined	80.2	Auto Tm							Automatic Ct		Automatic			Automatic	0.0498477
314	N2	1	SYBR	Unknown	Undetermined	79.3	Auto Tm							Automatic Ct		Automatic			Automatic	0.0498477
315	N3	1	SYBR	Unknown	Undetermined	80.7	Auto Tm							Automatic Ct		Automatic			Automatic	0.0498477
316	N4	1	SYBR	Unknown	Undetermined	79.7	Auto Tm							Automatic Ct		Automatic			Automatic	0.0498477
317	N5	1	SYBR	Unknown	Undetermined	79.6	Auto Tm							Automatic Ct		Automatic			Automatic	0.0498477
318	N6	1	SYBR	Unknown	Undetermined	81.9	Auto Tm							Automatic Ct		Automatic			Automatic	0.0498477
319	N7	1	SYBR	Unknown	Undetermined	82.5	Auto Tm							Automatic Ct		Automatic			Automatic	0.0498477
320	N8	1	SYBR	Unknown	Undetermined	79.4	Auto Tm							Automatic Ct		Automatic			Automatic	0.0498477
321	N9	1	SYBR	Unknown	Undetermined	81.1	Auto Tm							Automatic Ct		Automatic			Automatic	0.0498477
322	N10	1	SYBR	Unknown	Undetermined	81.1	Auto Tm							Automatic Ct		Automatic			Automatic	0.0498477
323	N11	1	SYBR	Unknown	Undetermined	81.6	Auto Tm							Automatic Ct		Automatic			Automatic	0.0498477
324	N12	1	SYBR	Unknown	Undetermined	80.1	Auto Tm							Automatic Ct		Automatic			Automatic	0.0498477
325	N13	1	SYBR	Unknown	Undetermined	79.3	Auto Tm							Automatic Ct		Automatic			Automatic	0.0498477
326	N14	1	SYBR	Unknown	Undetermined	78.7	Auto Tm							Automatic Ct		Automatic			Automatic	0.0498477
327	N15	1	SYBR	Unknown	Undetermined	80.4	Auto Tm							Automatic Ct		Automatic			Automatic	0.0498477
328	N16	1	SYBR	Unknown	Undetermined	81.6	Auto Tm							Automatic Ct		Automatic			Automatic	0.0498477
329	N17	1	SYBR	Unknown	Undetermined	81.8	Auto Tm							Automatic Ct		Automatic			Automatic	0.0498477
330	N18	1	SYBR	Unknown	Undetermined	82.1	Auto Tm							Automatic Ct		Automatic			Automatic	0.0498477
331	N19	1	SYBR	Unknown	Undetermined	79.5	Auto Tm							Automatic Ct		Automatic			Automatic	0.0498477
332	N20	1	SYBR	Unknown	Undetermined	81	Auto Tm							Automatic Ct		Automatic			Automatic	0.0498477
333	N21	1	SYBR	Unknown	Undetermined	81.6	Auto Tm							Automatic Ct		Automatic			Automatic	0.0498477
334	N22	1	SYBR	Unknown	Undetermined	80.7	Auto Tm							Automatic Ct		Automatic			Automatic	0.0498477
335	N23	1	SYBR	Unknown	Undetermined	81.9	Auto Tm							Automatic Ct		Automatic			Automatic	0.0498477
336	N24	1	SYBR	Unknown	Undetermined	79	Auto Tm							Automatic Ct		Automatic			Automatic	0.0498477
337	O1	1	SYBR	Unknown	Undetermined	80.2	Auto Tm							Automatic Ct		Automatic			Automatic	0.0498477
338	O2	1	SYBR	Unknown	Undetermined	81.9	Auto Tm							Automatic Ct		Automatic			Automatic	0.0498477
339	O3	1	SYBR	Unknown	Undetermined	81.6	Auto Tm							Automatic Ct		Automatic			Automatic	0.0498477
340	O4	1	SYBR	Unknown	Undetermined	81.1	Auto Tm							Automatic Ct		Automatic			Automatic	0.0498477
341	O5	1	SYBR	Unknown	Undetermined	80.3	Auto Tm							Automatic Ct		Automatic			Automatic	0.0498477
342	O6	1	SYBR	Unknown	Undetermined	79	Auto Tm							Automatic Ct		Automatic			Automatic	0.0498477
343	O7	1	SYBR	Unknown	Undetermined	82.9	Auto Tm							Automatic Ct		Automatic			Automatic	0.0498477
344	O8	1	SYBR	Unknown	Undetermined	82.3	Auto Tm							Automatic Ct		Automatic			Automatic	0.0498477
345	O9	1	SYBR	Unknown	Undetermined	81.9	Auto Tm							Automatic Ct		Automatic			Automatic	0.0498477
346	O10	1	SYBR	Unknown	Undetermined	81	Auto Tm							Automatic Ct		Automatic			Automatic	0.0498477
347	O11	1	SYBR	Unknown	Undetermined	82	Auto Tm							Automatic Ct		Automatic			Automatic	0.0498477
348	O12	1	SYBR	Unknown	Undetermined	81.1	Auto Tm							Automatic Ct		Automatic			Automatic	0.0498477
349	O13	1	SYBR	Unknown	Undetermined	82.9	Auto Tm							Automatic Ct		Automatic			Automatic	0.0498477
350	O14	1	SYBR	Unknown	Undetermined	81.4	Auto Tm							Automatic Ct		Automatic			Automatic	0.0498477
351	O15	1	SYBR	Unknown	Undetermined	81.7	Auto Tm							Automatic Ct		Automatic			Automatic	0.0498477
352	O16	1	SYBR	Unknown	Undetermined	81.8	Auto Tm							Automatic Ct		Automatic			Automatic	0.0498477
353	O17	1	SYBR	Unknown	Undetermined	78.5	Auto Tm							Automatic Ct		Automatic			Automatic	0.0498477
354	O18	1	SYBR	Unknown	Undetermined	79.6	Auto Tm							Automatic Ct		Automatic			Automatic	0.0498477
355	O19	1	SYBR	Unknown	Undetermined	81.1	Auto Tm							Automatic Ct		Automatic			Automatic	0.0498477
356	O20	1	SYBR	Unknown	Undetermined	79.2	Auto Tm							Automatic Ct		Automatic			Automatic	0.0498477
357	O21	1	SYBR	Unknown	Undetermined	82.5	Auto Tm							Automatic Ct		Automatic			Automatic	0.0498477
358	O22	1	SYBR	Unknown	Undetermined	81.5	Auto Tm							Automatic Ct		Automatic			Automatic	0.0498477
359	O23	1	SYBR	Unknown	Undetermined	81.8	Auto Tm							Automatic Ct		Automatic			Automatic	0.0498477
360	O24	1	SYBR	Unknown	Undetermined	82.8	Auto Tm							Automatic Ct		Automatic			Automatic	0.0498477
361	P1	1	SYBR	Unknown	Undetermined	79.6	Auto Tm							Automatic Ct		Automatic			Automatic	0.0498477
362	P2	1	SYBR	Unknown	Undetermined	78.2	Auto Tm							Automatic Ct		Automatic			Automatic	0.0498477
363	P3	1	SYBR	Unknown	Undetermined	81.1	Auto Tm							Automatic Ct		Automatic			Automatic	0.0498477
364	P4	1	SYBR	Unknown	Undetermined	81.9	Auto Tm							Automatic Ct		Automatic			Automatic	0.0498477
365	P5	1	SYBR	Unknown	Undetermined	80.3	Auto Tm							Automatic Ct		Automatic			Automatic	0.0498477
366	P6	1	SYBR	Unknown	Undetermined	82	Auto Tm							Automatic Ct		Automatic			Automatic	0.0498477
367	P7	1	SYBR	Unknown	Undetermined	82.1	Auto Tm							Automatic Ct		Automatic			Automatic	0.0498477
368	P8	1	SYBR	Unknown	Undetermined	80.9	Auto Tm							Automatic Ct		Automatic			Automatic	0.0498477
369	P9	1	SYBR	Unknown	Undetermined	81.3	Auto Tm							Automatic Ct		Automatic			Automatic	0.0498477
370	P10	1	SYBR	Unknown	Undetermined	82.4	Auto Tm							Automatic Ct		Automatic			Automatic	0.0498477
371	P11	1	SYBR	Unknown	Undetermined	78.8	Auto Tm							Automatic Ct		Automatic			Automatic	0.0498477
372	P12	1	SYBR	Unknown	Undetermined	81	Auto Tm							Automatic Ct		Automatic			Automatic	0.0498477
373	P13	1	SYBR	Unknown	Undetermined	81.4	Auto Tm							Automatic Ct		Automatic			Automatic	0.0498477
374	P14	1	SYBR	Unknown	Undetermined	81.7	Auto Tm							Automatic Ct		Automatic			Automatic	0.0498477
375	P15	1	SYBR	Unknown	Undetermined	82.2	Auto Tm							Automatic Ct		Automatic			Automatic	0.0498477
376	P16	1	SYBR	Unknown	Undetermined	81.8	Auto Tm							Automatic Ct		Automatic			Automatic	0.0498477
377	P17	1	SYBR	Unknown	Undetermined	80.8	Auto Tm							Automatic Ct		Automatic			Automatic	0.0498477
378	P18	1	SYBR	Unknown	Undetermined	82.6	Auto Tm							Automatic Ct		Automatic			Automatic	0.0498477
379	P19	1	SYBR	Unknown	Undetermined	81	Auto Tm							Automatic Ct		Automatic			Automatic	0.0498477
380	P20	1	SYBR	Unknown	Undetermined	78.4	Auto Tm							Automatic Ct		Automatic			Automatic	0.0498477
381	P21	1	SYBR	Unknown	Undetermined	80.5	Auto Tm							Automatic Ct		Automatic			Automatic	0.0498477
382	P22	1	SYBR	Unknown	Undetermined	80.5	Auto Tm							Automatic Ct		Automatic			Automatic	0.0498477
383	P23	1	SYBR	Unknown	Undetermined	80.5	Auto Tm							Automatic Ct		Automatic			Automatic	0.0498477
384	P24	1	SYBR	Unknown	Undetermined	81.8	Auto Tm							Automatic Ct		Automatic			Automatic	0.0498477
NAP	LPL
R^2
Slope		cycles/log decade
Y-Intercept

## Sheet: fig. 5D
Well	Sample Name	Detector Name	Reporter	Task	Ct	Tm Value	Tm Type	Quantity	Qty Mean	Qty StdDev	Ct Median	Ct Mean	Ct StdDev	Ct Type	Template Name	Baseline Type	Baseline Start	Baseline Stop	Threshold Type	Threshold	FOS	HMD	LME	EW	BPR	NAW	HNS	HRN	EAF	BAF	TAF	CAF
1	A1	1	SYBR	Unknown	28.2548	83	Auto Tm							Automatic Ct		Automatic			Automatic	0.0498477
2	A2	1	SYBR	Unknown	28.813	80.3	Auto Tm							Automatic Ct		Automatic			Automatic	0.0498477
3	A3	1	SYBR	Unknown	27.0708	82.8	Auto Tm							Automatic Ct		Automatic			Automatic	0.0498477
4	A4	1	SYBR	Unknown	29.6502	80.7	Auto Tm							Automatic Ct		Automatic			Automatic	0.0498477
5	A5	1	SYBR	Unknown	29.9086	81.4	Auto Tm							Automatic Ct		Automatic			Automatic	0.0498477
6	A6	1	SYBR	Unknown	29.2586	82.9	Auto Tm							Automatic Ct		Automatic			Automatic	0.0498477
7	A7	1	SYBR	Unknown	28.6666	80.4	Auto Tm							Automatic Ct		Automatic			Automatic	0.0498477
8	A8	1	SYBR	Unknown	28.7073	81.3	Auto Tm							Automatic Ct		Automatic			Automatic	0.0498477
9	A9	1	SYBR	Unknown	29.1774	78.5	Auto Tm							Automatic Ct		Automatic			Automatic	0.0498477
10	A10	1	SYBR	Unknown	Undetermined	78.6	Auto Tm							Automatic Ct		Automatic			Automatic	0.0498477
11	A11	1	SYBR	Unknown	Undetermined	81.3	Auto Tm							Automatic Ct		Automatic			Automatic	0.0498477
12	A12	1	SYBR	Unknown	Undetermined	80.8	Auto Tm							Automatic Ct		Automatic			Automatic	0.0498477
13	A13	1	SYBR	Unknown	Undetermined	81	Auto Tm							Automatic Ct		Automatic			Automatic	0.0498477
14	A14	1	SYBR	Unknown	Undetermined	82.2	Auto Tm							Automatic Ct		Automatic			Automatic	0.0498477
15	A15	1	SYBR	Unknown	Undetermined	80.6	Auto Tm							Automatic Ct		Automatic			Automatic	0.0498477
16	A16	1	SYBR	Unknown	Undetermined	81.5	Auto Tm							Automatic Ct		Automatic			Automatic	0.0498477
17	A17	1	SYBR	Unknown	Undetermined	81.3	Auto Tm							Automatic Ct		Automatic			Automatic	0.0498477
18	A18	1	SYBR	Unknown	Undetermined	81.3	Auto Tm							Automatic Ct		Automatic			Automatic	0.0498477
19	A19	1	SYBR	Unknown	Undetermined	81	Auto Tm							Automatic Ct		Automatic			Automatic	0.0498477
20	A20	1	SYBR	Unknown	Undetermined	82.4	Auto Tm							Automatic Ct		Automatic			Automatic	0.0498477
21	A21	1	SYBR	Unknown	Undetermined	82.5	Auto Tm							Automatic Ct		Automatic			Automatic	0.0498477
22	A22	1	SYBR	Unknown	Undetermined	81.2	Auto Tm							Automatic Ct		Automatic			Automatic	0.0498477
23	A23	1	SYBR	Unknown	Undetermined	79.1	Auto Tm							Automatic Ct		Automatic			Automatic	0.0498477
24	A24	1	SYBR	Unknown	Undetermined	81.9	Auto Tm							Automatic Ct		Automatic			Automatic	0.0498477
25	B1	1	SYBR	Unknown	20.8944	79.8	Auto Tm							Automatic Ct		Automatic			Automatic	0.0498477
26	B2	1	SYBR	Unknown	20.7494	80.8	Auto Tm							Automatic Ct		Automatic			Automatic	0.0498477
27	B3	1	SYBR	Unknown	21.2072	81.6	Auto Tm							Automatic Ct		Automatic			Automatic	0.0498477
28	B4	1	SYBR	Unknown	22.2233	82.9	Auto Tm							Automatic Ct		Automatic			Automatic	0.0498477
29	B5	1	SYBR	Unknown	22.8809	78.1	Auto Tm							Automatic Ct		Automatic			Automatic	0.0498477
30	B6	1	SYBR	Unknown	23.1288	82.9	Auto Tm							Automatic Ct		Automatic			Automatic	0.0498477
31	B7	1	SYBR	Unknown	22.3543	81.6	Auto Tm							Automatic Ct		Automatic			Automatic	0.0498477
32	B8	1	SYBR	Unknown	22.8615	82	Auto Tm							Automatic Ct		Automatic			Automatic	0.0498477
33	B9	1	SYBR	Unknown	21.356	79.4	Auto Tm							Automatic Ct		Automatic			Automatic	0.0498477
34	B10	1	SYBR	Unknown	Undetermined	79.6	Auto Tm							Automatic Ct		Automatic			Automatic	0.0498477
35	B11	1	SYBR	Unknown	Undetermined	81.2	Auto Tm							Automatic Ct		Automatic			Automatic	0.0498477
36	B12	1	SYBR	Unknown	Undetermined	81.7	Auto Tm							Automatic Ct		Automatic			Automatic	0.0498477
37	B13	1	SYBR	Unknown	Undetermined	80.4	Auto Tm							Automatic Ct		Automatic			Automatic	0.0498477
38	B14	1	SYBR	Unknown	Undetermined	81.8	Auto Tm							Automatic Ct		Automatic			Automatic	0.0498477
39	B15	1	SYBR	Unknown	Undetermined	82.3	Auto Tm							Automatic Ct		Automatic			Automatic	0.0498477
40	B16	1	SYBR	Unknown	Undetermined	81.1	Auto Tm							Automatic Ct		Automatic			Automatic	0.0498477
41	B17	1	SYBR	Unknown	Undetermined	82	Auto Tm							Automatic Ct		Automatic			Automatic	0.0498477
42	B18	1	SYBR	Unknown	Undetermined	81.1	Auto Tm							Automatic Ct		Automatic			Automatic	0.0498477
43	B19	1	SYBR	Unknown	Undetermined	80.3	Auto Tm							Automatic Ct		Automatic			Automatic	0.0498477
44	B20	1	SYBR	Unknown	Undetermined	79.9	Auto Tm							Automatic Ct		Automatic			Automatic	0.0498477
45	B21	1	SYBR	Unknown	Undetermined	82.6	Auto Tm							Automatic Ct		Automatic			Automatic	0.0498477
46	B22	1	SYBR	Unknown	Undetermined	81.9	Auto Tm							Automatic Ct		Automatic			Automatic	0.0498477
47	B23	1	SYBR	Unknown	Undetermined	78.5	Auto Tm							Automatic Ct		Automatic			Automatic	0.0498477
48	B24	1	SYBR	Unknown	Undetermined	79.8	Auto Tm							Automatic Ct		Automatic			Automatic	0.0498477
49	C1	1	SYBR	Unknown	27.5128	81.7	Auto Tm							Automatic Ct		Automatic			Automatic	0.0498477
50	C2	1	SYBR	Unknown	27.1134	82.4	Auto Tm							Automatic Ct		Automatic			Automatic	0.0498477
51	C3	1	SYBR	Unknown	27.4518	81.8	Auto Tm							Automatic Ct		Automatic			Automatic	0.0498477
52	C4	1	SYBR	Unknown	27.5062	81.2	Auto Tm							Automatic Ct		Automatic			Automatic	0.0498477
53	C5	1	SYBR	Unknown	27.7727	81.6	Auto Tm							Automatic Ct		Automatic			Automatic	0.0498477
54	C6	1	SYBR	Unknown	26.6595	79.6	Auto Tm							Automatic Ct		Automatic			Automatic	0.0498477
55	C7	1	SYBR	Unknown	26.2754	81	Auto Tm							Automatic Ct		Automatic			Automatic	0.0498477
56	C8	1	SYBR	Unknown	26.2439	79.3	Auto Tm							Automatic Ct		Automatic			Automatic	0.0498477
57	C9	1	SYBR	Unknown	27.5112	80.4	Auto Tm							Automatic Ct		Automatic			Automatic	0.0498477
58	C10	1	SYBR	Unknown	Undetermined	82.9	Auto Tm							Automatic Ct		Automatic			Automatic	0.0498477
59	C11	1	SYBR	Unknown	Undetermined	81.9	Auto Tm							Automatic Ct		Automatic			Automatic	0.0498477
60	C12	1	SYBR	Unknown	Undetermined	80.6	Auto Tm							Automatic Ct		Automatic			Automatic	0.0498477
61	C13	1	SYBR	Unknown	Undetermined	81.2	Auto Tm							Automatic Ct		Automatic			Automatic	0.0498477
62	C14	1	SYBR	Unknown	Undetermined	80.4	Auto Tm							Automatic Ct		Automatic			Automatic	0.0498477
63	C15	1	SYBR	Unknown	Undetermined	81.4	Auto Tm							Automatic Ct		Automatic			Automatic	0.0498477
64	C16	1	SYBR	Unknown	Undetermined	83	Auto Tm							Automatic Ct		Automatic			Automatic	0.0498477
65	C17	1	SYBR	Unknown	Undetermined	81.6	Auto Tm							Automatic Ct		Automatic			Automatic	0.0498477
66	C18	1	SYBR	Unknown	Undetermined	81.1	Auto Tm							Automatic Ct		Automatic			Automatic	0.0498477
67	C19	1	SYBR	Unknown	Undetermined	80.2	Auto Tm							Automatic Ct		Automatic			Automatic	0.0498477
68	C20	1	SYBR	Unknown	Undetermined	79.8	Auto Tm							Automatic Ct		Automatic			Automatic	0.0498477
69	C21	1	SYBR	Unknown	Undetermined	80.6	Auto Tm							Automatic Ct		Automatic			Automatic	0.0498477
70	C22	1	SYBR	Unknown	Undetermined	81.9	Auto Tm							Automatic Ct		Automatic			Automatic	0.0498477
71	C23	1	SYBR	Unknown	Undetermined	81.4	Auto Tm							Automatic Ct		Automatic			Automatic	0.0498477
72	C24	1	SYBR	Unknown	Undetermined	80.9	Auto Tm							Automatic Ct		Automatic			Automatic	0.0498477
73	D1	1	SYBR	Unknown	20.9103	79.4	Auto Tm							Automatic Ct		Automatic			Automatic	0.0498477
74	D2	1	SYBR	Unknown	20.772	81.4	Auto Tm							Automatic Ct		Automatic			Automatic	0.0498477
75	D3	1	SYBR	Unknown	21.5662	81.4	Auto Tm							Automatic Ct		Automatic			Automatic	0.0498477
76	D4	1	SYBR	Unknown	21.3382	81.2	Auto Tm							Automatic Ct		Automatic			Automatic	0.0498477
77	D5	1	SYBR	Unknown	21.0586	81	Auto Tm							Automatic Ct		Automatic			Automatic	0.0498477
78	D6	1	SYBR	Unknown	21.9573	81.1	Auto Tm							Automatic Ct		Automatic			Automatic	0.0498477
79	D7	1	SYBR	Unknown	20.8565	80.2	Auto Tm							Automatic Ct		Automatic			Automatic	0.0498477
80	D8	1	SYBR	Unknown	20.9595	79.3	Auto Tm							Automatic Ct		Automatic			Automatic	0.0498477
81	D9	1	SYBR	Unknown	21.2351	82	Auto Tm							Automatic Ct		Automatic			Automatic	0.0498477
82	D10	1	SYBR	Unknown	Undetermined	79.3	Auto Tm							Automatic Ct		Automatic			Automatic	0.0498477
83	D11	1	SYBR	Unknown	Undetermined	82.6	Auto Tm							Automatic Ct		Automatic			Automatic	0.0498477
84	D12	1	SYBR	Unknown	Undetermined	80.7	Auto Tm							Automatic Ct		Automatic			Automatic	0.0498477
85	D13	1	SYBR	Unknown	Undetermined	81.9	Auto Tm							Automatic Ct		Automatic			Automatic	0.0498477
86	D14	1	SYBR	Unknown	Undetermined	80.9	Auto Tm							Automatic Ct		Automatic			Automatic	0.0498477
87	D15	1	SYBR	Unknown	Undetermined	81.9	Auto Tm							Automatic Ct		Automatic			Automatic	0.0498477
88	D16	1	SYBR	Unknown	Undetermined	81.3	Auto Tm							Automatic Ct		Automatic			Automatic	0.0498477
89	D17	1	SYBR	Unknown	Undetermined	82.6	Auto Tm							Automatic Ct		Automatic			Automatic	0.0498477
90	D18	1	SYBR	Unknown	Undetermined	79.9	Auto Tm							Automatic Ct		Automatic			Automatic	0.0498477
91	D19	1	SYBR	Unknown	Undetermined	81.1	Auto Tm							Automatic Ct		Automatic			Automatic	0.0498477
92	D20	1	SYBR	Unknown	Undetermined	79.8	Auto Tm							Automatic Ct		Automatic			Automatic	0.0498477
93	D21	1	SYBR	Unknown	Undetermined	79	Auto Tm							Automatic Ct		Automatic			Automatic	0.0498477
94	D22	1	SYBR	Unknown	Undetermined	81.5	Auto Tm							Automatic Ct		Automatic			Automatic	0.0498477
95	D23	1	SYBR	Unknown	Undetermined	81.1	Auto Tm							Automatic Ct		Automatic			Automatic	0.0498477
96	D24	1	SYBR	Unknown	Undetermined	81.2	Auto Tm							Automatic Ct		Automatic			Automatic	0.0498477
97	E1	1	SYBR	Unknown	Undetermined	81.4	Auto Tm							Automatic Ct		Automatic			Automatic	0.0498477
98	E2	1	SYBR	Unknown	Undetermined	82.3	Auto Tm							Automatic Ct		Automatic			Automatic	0.0498477
99	E3	1	SYBR	Unknown	Undetermined	80.3	Auto Tm							Automatic Ct		Automatic			Automatic	0.0498477
100	E4	1	SYBR	Unknown	Undetermined	81.3	Auto Tm							Automatic Ct		Automatic			Automatic	0.0498477
101	E5	1	SYBR	Unknown	Undetermined	81.3	Auto Tm							Automatic Ct		Automatic			Automatic	0.0498477
102	E6	1	SYBR	Unknown	Undetermined	81.6	Auto Tm							Automatic Ct		Automatic			Automatic	0.0498477
103	E7	1	SYBR	Unknown	Undetermined	80	Auto Tm							Automatic Ct		Automatic			Automatic	0.0498477
104	E8	1	SYBR	Unknown	Undetermined	81.8	Auto Tm							Automatic Ct		Automatic			Automatic	0.0498477
105	E9	1	SYBR	Unknown	Undetermined	81.2	Auto Tm							Automatic Ct		Automatic			Automatic	0.0498477
106	E10	1	SYBR	Unknown	Undetermined	81.9	Auto Tm							Automatic Ct		Automatic			Automatic	0.0498477
107	E11	1	SYBR	Unknown	Undetermined	81.8	Auto Tm							Automatic Ct		Automatic			Automatic	0.0498477
108	E12	1	SYBR	Unknown	Undetermined	79.5	Auto Tm							Automatic Ct		Automatic			Automatic	0.0498477
109	E13	1	SYBR	Unknown	Undetermined	80.7	Auto Tm							Automatic Ct		Automatic			Automatic	0.0498477
110	E14	1	SYBR	Unknown	Undetermined	81.5	Auto Tm							Automatic Ct		Automatic			Automatic	0.0498477
111	E15	1	SYBR	Unknown	Undetermined	82.7	Auto Tm							Automatic Ct		Automatic			Automatic	0.0498477
112	E16	1	SYBR	Unknown	Undetermined	81.6	Auto Tm							Automatic Ct		Automatic			Automatic	0.0498477
113	E17	1	SYBR	Unknown	Undetermined	82.3	Auto Tm							Automatic Ct		Automatic			Automatic	0.0498477
114	E18	1	SYBR	Unknown	Undetermined	79.8	Auto Tm							Automatic Ct		Automatic			Automatic	0.0498477
115	E19	1	SYBR	Unknown	Undetermined	81.2	Auto Tm							Automatic Ct		Automatic			Automatic	0.0498477
116	E20	1	SYBR	Unknown	Undetermined	81.4	Auto Tm							Automatic Ct		Automatic			Automatic	0.0498477
117	E21	1	SYBR	Unknown	Undetermined	81.4	Auto Tm							Automatic Ct		Automatic			Automatic	0.0498477
118	E22	1	SYBR	Unknown	Undetermined	81.3	Auto Tm							Automatic Ct		Automatic			Automatic	0.0498477
119	E23	1	SYBR	Unknown	Undetermined	81.5	Auto Tm							Automatic Ct		Automatic			Automatic	0.0498477
120	E24	1	SYBR	Unknown	Undetermined	80.4	Auto Tm							Automatic Ct		Automatic			Automatic	0.0498477
121	F1	1	SYBR	Unknown	Undetermined	80.5	Auto Tm							Automatic Ct		Automatic			Automatic	0.0498477
122	F2	1	SYBR	Unknown	Undetermined	80.1	Auto Tm							Automatic Ct		Automatic			Automatic	0.0498477
123	F3	1	SYBR	Unknown	Undetermined	82.5	Auto Tm							Automatic Ct		Automatic			Automatic	0.0498477
124	F4	1	SYBR	Unknown	Undetermined	81.2	Auto Tm							Automatic Ct		Automatic			Automatic	0.0498477
125	F5	1	SYBR	Unknown	Undetermined	78.6	Auto Tm							Automatic Ct		Automatic			Automatic	0.0498477
126	F6	1	SYBR	Unknown	Undetermined	81.5	Auto Tm							Automatic Ct		Automatic			Automatic	0.0498477
127	F7	1	SYBR	Unknown	Undetermined	80.5	Auto Tm							Automatic Ct		Automatic			Automatic	0.0498477
128	F8	1	SYBR	Unknown	Undetermined	81.4	Auto Tm							Automatic Ct		Automatic			Automatic	0.0498477
129	F9	1	SYBR	Unknown	Undetermined	80.4	Auto Tm							Automatic Ct		Automatic			Automatic	0.0498477
130	F10	1	SYBR	Unknown	Undetermined	82.8	Auto Tm							Automatic Ct		Automatic			Automatic	0.0498477
131	F11	1	SYBR	Unknown	Undetermined	80.9	Auto Tm							Automatic Ct		Automatic			Automatic	0.0498477
132	F12	1	SYBR	Unknown	Undetermined	82	Auto Tm							Automatic Ct		Automatic			Automatic	0.0498477
133	F13	1	SYBR	Unknown	Undetermined	81.9	Auto Tm							Automatic Ct		Automatic			Automatic	0.0498477
134	F14	1	SYBR	Unknown	Undetermined	81.6	Auto Tm							Automatic Ct		Automatic			Automatic	0.0498477
135	F15	1	SYBR	Unknown	Undetermined	80.6	Auto Tm							Automatic Ct		Automatic			Automatic	0.0498477
136	F16	1	SYBR	Unknown	Undetermined	81.7	Auto Tm							Automatic Ct		Automatic			Automatic	0.0498477
137	F17	1	SYBR	Unknown	Undetermined	81.4	Auto Tm							Automatic Ct		Automatic			Automatic	0.0498477
138	F18	1	SYBR	Unknown	Undetermined	82	Auto Tm							Automatic Ct		Automatic			Automatic	0.0498477
139	F19	1	SYBR	Unknown	Undetermined	81.1	Auto Tm							Automatic Ct		Automatic			Automatic	0.0498477
140	F20	1	SYBR	Unknown	Undetermined	82.3	Auto Tm							Automatic Ct		Automatic			Automatic	0.0498477
141	F21	1	SYBR	Unknown	Undetermined	80.2	Auto Tm							Automatic Ct		Automatic			Automatic	0.0498477
142	F22	1	SYBR	Unknown	Undetermined	80.2	Auto Tm							Automatic Ct		Automatic			Automatic	0.0498477
143	F23	1	SYBR	Unknown	Undetermined	81.2	Auto Tm							Automatic Ct		Automatic			Automatic	0.0498477
144	F24	1	SYBR	Unknown	Undetermined	80.4	Auto Tm							Automatic Ct		Automatic			Automatic	0.0498477
145	G1	1	SYBR	Unknown	Undetermined	81.2	Auto Tm							Automatic Ct		Automatic			Automatic	0.0498477
146	G2	1	SYBR	Unknown	Undetermined	82.1	Auto Tm							Automatic Ct		Automatic			Automatic	0.0498477
147	G3	1	SYBR	Unknown	Undetermined	82.1	Auto Tm							Automatic Ct		Automatic			Automatic	0.0498477
148	G4	1	SYBR	Unknown	Undetermined	81.4	Auto Tm							Automatic Ct		Automatic			Automatic	0.0498477
149	G5	1	SYBR	Unknown	Undetermined	79.7	Auto Tm							Automatic Ct		Automatic			Automatic	0.0498477
150	G6	1	SYBR	Unknown	Undetermined	81.9	Auto Tm							Automatic Ct		Automatic			Automatic	0.0498477
151	G7	1	SYBR	Unknown	Undetermined	81.2	Auto Tm							Automatic Ct		Automatic			Automatic	0.0498477
152	G8	1	SYBR	Unknown	Undetermined	79.2	Auto Tm							Automatic Ct		Automatic			Automatic	0.0498477
153	G9	1	SYBR	Unknown	Undetermined	81.2	Auto Tm							Automatic Ct		Automatic			Automatic	0.0498477
154	G10	1	SYBR	Unknown	Undetermined	80.7	Auto Tm							Automatic Ct		Automatic			Automatic	0.0498477
155	G11	1	SYBR	Unknown	Undetermined	79.1	Auto Tm							Automatic Ct		Automatic			Automatic	0.0498477
156	G12	1	SYBR	Unknown	Undetermined	81.1	Auto Tm							Automatic Ct		Automatic			Automatic	0.0498477
157	G13	1	SYBR	Unknown	Undetermined	79.6	Auto Tm							Automatic Ct		Automatic			Automatic	0.0498477
158	G14	1	SYBR	Unknown	Undetermined	82.2	Auto Tm							Automatic Ct		Automatic			Automatic	0.0498477
159	G15	1	SYBR	Unknown	Undetermined	79.6	Auto Tm							Automatic Ct		Automatic			Automatic	0.0498477
160	G16	1	SYBR	Unknown	Undetermined	82	Auto Tm							Automatic Ct		Automatic			Automatic	0.0498477
161	G17	1	SYBR	Unknown	Undetermined	81.9	Auto Tm							Automatic Ct		Automatic			Automatic	0.0498477
162	G18	1	SYBR	Unknown	Undetermined	78.6	Auto Tm							Automatic Ct		Automatic			Automatic	0.0498477
163	G19	1	SYBR	Unknown	Undetermined	82.8	Auto Tm							Automatic Ct		Automatic			Automatic	0.0498477
164	G20	1	SYBR	Unknown	Undetermined	81.9	Auto Tm							Automatic Ct		Automatic			Automatic	0.0498477
165	G21	1	SYBR	Unknown	Undetermined	81.2	Auto Tm							Automatic Ct		Automatic			Automatic	0.0498477
166	G22	1	SYBR	Unknown	Undetermined	80.7	Auto Tm							Automatic Ct		Automatic			Automatic	0.0498477
167	G23	1	SYBR	Unknown	Undetermined	81.3	Auto Tm							Automatic Ct		Automatic			Automatic	0.0498477
168	G24	1	SYBR	Unknown	Undetermined	81.5	Auto Tm							Automatic Ct		Automatic			Automatic	0.0498477
169	H1	1	SYBR	Unknown	Undetermined	78.4	Auto Tm							Automatic Ct		Automatic			Automatic	0.0498477
170	H2	1	SYBR	Unknown	Undetermined	79.3	Auto Tm							Automatic Ct		Automatic			Automatic	0.0498477
171	H3	1	SYBR	Unknown	Undetermined	81.3	Auto Tm							Automatic Ct		Automatic			Automatic	0.0498477
172	H4	1	SYBR	Unknown	Undetermined	81	Auto Tm							Automatic Ct		Automatic			Automatic	0.0498477
173	H5	1	SYBR	Unknown	Undetermined	81.7	Auto Tm							Automatic Ct		Automatic			Automatic	0.0498477
174	H6	1	SYBR	Unknown	Undetermined	81.2	Auto Tm							Automatic Ct		Automatic			Automatic	0.0498477
175	H7	1	SYBR	Unknown	Undetermined	80.2	Auto Tm							Automatic Ct		Automatic			Automatic	0.0498477
176	H8	1	SYBR	Unknown	Undetermined	80.8	Auto Tm							Automatic Ct		Automatic			Automatic	0.0498477
177	H9	1	SYBR	Unknown	Undetermined	81.9	Auto Tm							Automatic Ct		Automatic			Automatic	0.0498477
178	H10	1	SYBR	Unknown	Undetermined	79.9	Auto Tm							Automatic Ct		Automatic			Automatic	0.0498477
179	H11	1	SYBR	Unknown	Undetermined	81	Auto Tm							Automatic Ct		Automatic			Automatic	0.0498477
180	H12	1	SYBR	Unknown	Undetermined	80.5	Auto Tm							Automatic Ct		Automatic			Automatic	0.0498477
181	H13	1	SYBR	Unknown	Undetermined	80.4	Auto Tm							Automatic Ct		Automatic			Automatic	0.0498477
182	H14	1	SYBR	Unknown	Undetermined	81.5	Auto Tm							Automatic Ct		Automatic			Automatic	0.0498477
183	H15	1	SYBR	Unknown	Undetermined	79.9	Auto Tm							Automatic Ct		Automatic			Automatic	0.0498477
184	H16	1	SYBR	Unknown	Undetermined	82.4	Auto Tm							Automatic Ct		Automatic			Automatic	0.0498477
185	H17	1	SYBR	Unknown	Undetermined	82.1	Auto Tm							Automatic Ct		Automatic			Automatic	0.0498477
186	H18	1	SYBR	Unknown	Undetermined	82.6	Auto Tm							Automatic Ct		Automatic			Automatic	0.0498477
187	H19	1	SYBR	Unknown	Undetermined	79.1	Auto Tm							Automatic Ct		Automatic			Automatic	0.0498477
188	H20	1	SYBR	Unknown	Undetermined	81.6	Auto Tm							Automatic Ct		Automatic			Automatic	0.0498477
189	H21	1	SYBR	Unknown	Undetermined	78.3	Auto Tm							Automatic Ct		Automatic			Automatic	0.0498477
190	H22	1	SYBR	Unknown	Undetermined	81.7	Auto Tm							Automatic Ct		Automatic			Automatic	0.0498477
191	H23	1	SYBR	Unknown	Undetermined	80.6	Auto Tm							Automatic Ct		Automatic			Automatic	0.0498477
192	H24	1	SYBR	Unknown	Undetermined	80.5	Auto Tm							Automatic Ct		Automatic			Automatic	0.0498477
193	I1	1	SYBR	Unknown	Undetermined	81.9	Auto Tm							Automatic Ct		Automatic			Automatic	0.0498477
194	I2	1	SYBR	Unknown	Undetermined	82.8	Auto Tm							Automatic Ct		Automatic			Automatic	0.0498477
195	I3	1	SYBR	Unknown	Undetermined	80.9	Auto Tm							Automatic Ct		Automatic			Automatic	0.0498477
196	I4	1	SYBR	Unknown	Undetermined	78.3	Auto Tm							Automatic Ct		Automatic			Automatic	0.0498477
197	I5	1	SYBR	Unknown	Undetermined	82.1	Auto Tm							Automatic Ct		Automatic			Automatic	0.0498477
198	I6	1	SYBR	Unknown	Undetermined	81.2	Auto Tm							Automatic Ct		Automatic			Automatic	0.0498477
199	I7	1	SYBR	Unknown	Undetermined	82.9	Auto Tm							Automatic Ct		Automatic			Automatic	0.0498477
200	I8	1	SYBR	Unknown	Undetermined	79.6	Auto Tm							Automatic Ct		Automatic			Automatic	0.0498477
201	I9	1	SYBR	Unknown	Undetermined	80.5	Auto Tm							Automatic Ct		Automatic			Automatic	0.0498477
202	I10	1	SYBR	Unknown	Undetermined	81.2	Auto Tm							Automatic Ct		Automatic			Automatic	0.0498477
203	I11	1	SYBR	Unknown	Undetermined	79.9	Auto Tm							Automatic Ct		Automatic			Automatic	0.0498477
204	I12	1	SYBR	Unknown	Undetermined	81.4	Auto Tm							Automatic Ct		Automatic			Automatic	0.0498477
205	I13	1	SYBR	Unknown	Undetermined	82.4	Auto Tm							Automatic Ct		Automatic			Automatic	0.0498477
206	I14	1	SYBR	Unknown	Undetermined	82	Auto Tm							Automatic Ct		Automatic			Automatic	0.0498477
207	I15	1	SYBR	Unknown	Undetermined	81.5	Auto Tm							Automatic Ct		Automatic			Automatic	0.0498477
208	I16	1	SYBR	Unknown	Undetermined	80.9	Auto Tm							Automatic Ct		Automatic			Automatic	0.0498477
209	I17	1	SYBR	Unknown	Undetermined	81.2	Auto Tm							Automatic Ct		Automatic			Automatic	0.0498477
210	I18	1	SYBR	Unknown	Undetermined	81.6	Auto Tm							Automatic Ct		Automatic			Automatic	0.0498477
211	I19	1	SYBR	Unknown	Undetermined	80.7	Auto Tm							Automatic Ct		Automatic			Automatic	0.0498477
212	I20	1	SYBR	Unknown	Undetermined	81.6	Auto Tm							Automatic Ct		Automatic			Automatic	0.0498477
213	I21	1	SYBR	Unknown	Undetermined	82.7	Auto Tm							Automatic Ct		Automatic			Automatic	0.0498477
214	I22	1	SYBR	Unknown	Undetermined	81.4	Auto Tm							Automatic Ct		Automatic			Automatic	0.0498477
215	I23	1	SYBR	Unknown	Undetermined	81.7	Auto Tm							Automatic Ct		Automatic			Automatic	0.0498477
216	I24	1	SYBR	Unknown	Undetermined	78.3	Auto Tm							Automatic Ct		Automatic			Automatic	0.0498477
217	J1	1	SYBR	Unknown	Undetermined	82.6	Auto Tm							Automatic Ct		Automatic			Automatic	0.0498477
218	J2	1	SYBR	Unknown	Undetermined	81.5	Auto Tm							Automatic Ct		Automatic			Automatic	0.0498477
219	J3	1	SYBR	Unknown	Undetermined	79	Auto Tm							Automatic Ct		Automatic			Automatic	0.0498477
220	J4	1	SYBR	Unknown	Undetermined	80.4	Auto Tm							Automatic Ct		Automatic			Automatic	0.0498477
221	J5	1	SYBR	Unknown	Undetermined	80.4	Auto Tm							Automatic Ct		Automatic			Automatic	0.0498477
222	J6	1	SYBR	Unknown	Undetermined	82	Auto Tm							Automatic Ct		Automatic			Automatic	0.0498477
223	J7	1	SYBR	Unknown	Undetermined	81.3	Auto Tm							Automatic Ct		Automatic			Automatic	0.0498477
224	J8	1	SYBR	Unknown	Undetermined	81	Auto Tm							Automatic Ct		Automatic			Automatic	0.0498477
225	J9	1	SYBR	Unknown	Undetermined	81.9	Auto Tm							Automatic Ct		Automatic			Automatic	0.0498477
226	J10	1	SYBR	Unknown	Undetermined	82.2	Auto Tm							Automatic Ct		Automatic			Automatic	0.0498477
227	J11	1	SYBR	Unknown	Undetermined	81.4	Auto Tm							Automatic Ct		Automatic			Automatic	0.0498477
228	J12	1	SYBR	Unknown	Undetermined	79.6	Auto Tm							Automatic Ct		Automatic			Automatic	0.0498477
229	J13	1	SYBR	Unknown	Undetermined	80	Auto Tm							Automatic Ct		Automatic			Automatic	0.0498477
230	J14	1	SYBR	Unknown	Undetermined	82.8	Auto Tm							Automatic Ct		Automatic			Automatic	0.0498477
231	J15	1	SYBR	Unknown	Undetermined	82.2	Auto Tm							Automatic Ct		Automatic			Automatic	0.0498477
232	J16	1	SYBR	Unknown	Undetermined	82.5	Auto Tm							Automatic Ct		Automatic			Automatic	0.0498477
233	J17	1	SYBR	Unknown	Undetermined	81.2	Auto Tm							Automatic Ct		Automatic			Automatic	0.0498477
234	J18	1	SYBR	Unknown	Undetermined	82.3	Auto Tm							Automatic Ct		Automatic			Automatic	0.0498477
235	J19	1	SYBR	Unknown	Undetermined	78.9	Auto Tm							Automatic Ct		Automatic			Automatic	0.0498477
236	J20	1	SYBR	Unknown	Undetermined	81.2	Auto Tm							Automatic Ct		Automatic			Automatic	0.0498477
237	J21	1	SYBR	Unknown	Undetermined	79.1	Auto Tm							Automatic Ct		Automatic			Automatic	0.0498477
238	J22	1	SYBR	Unknown	Undetermined	82.2	Auto Tm							Automatic Ct		Automatic			Automatic	0.0498477
239	J23	1	SYBR	Unknown	Undetermined	80.8	Auto Tm							Automatic Ct		Automatic			Automatic	0.0498477
240	J24	1	SYBR	Unknown	Undetermined	80.2	Auto Tm							Automatic Ct		Automatic			Automatic	0.0498477
241	K1	1	SYBR	Unknown	Undetermined	82.1	Auto Tm							Automatic Ct		Automatic			Automatic	0.0498477
242	K2	1	SYBR	Unknown	Undetermined	80.7	Auto Tm							Automatic Ct		Automatic			Automatic	0.0498477
243	K3	1	SYBR	Unknown	Undetermined	81.4	Auto Tm							Automatic Ct		Automatic			Automatic	0.0498477
244	K4	1	SYBR	Unknown	Undetermined	79.1	Auto Tm							Automatic Ct		Automatic			Automatic	0.0498477
245	K5	1	SYBR	Unknown	Undetermined	81.8	Auto Tm							Automatic Ct		Automatic			Automatic	0.0498477
246	K6	1	SYBR	Unknown	Undetermined	81.3	Auto Tm							Automatic Ct		Automatic			Automatic	0.0498477
247	K7	1	SYBR	Unknown	Undetermined	82	Auto Tm							Automatic Ct		Automatic			Automatic	0.0498477
248	K8	1	SYBR	Unknown	Undetermined	80.4	Auto Tm							Automatic Ct		Automatic			Automatic	0.0498477
249	K9	1	SYBR	Unknown	Undetermined	81.6	Auto Tm							Automatic Ct		Automatic			Automatic	0.0498477
250	K10	1	SYBR	Unknown	Undetermined	82.1	Auto Tm							Automatic Ct		Automatic			Automatic	0.0498477
251	K11	1	SYBR	Unknown	Undetermined	80.9	Auto Tm							Automatic Ct		Automatic			Automatic	0.0498477
252	K12	1	SYBR	Unknown	Undetermined	81.2	Auto Tm							Automatic Ct		Automatic			Automatic	0.0498477
253	K13	1	SYBR	Unknown	Undetermined	82	Auto Tm							Automatic Ct		Automatic			Automatic	0.0498477
254	K14	1	SYBR	Unknown	Undetermined	79.4	Auto Tm							Automatic Ct		Automatic			Automatic	0.0498477
255	K15	1	SYBR	Unknown	Undetermined	81.3	Auto Tm							Automatic Ct		Automatic			Automatic	0.0498477
256	K16	1	SYBR	Unknown	Undetermined	82.9	Auto Tm							Automatic Ct		Automatic			Automatic	0.0498477
257	K17	1	SYBR	Unknown	Undetermined	81.3	Auto Tm							Automatic Ct		Automatic			Automatic	0.0498477
258	K18	1	SYBR	Unknown	Undetermined	81.2	Auto Tm							Automatic Ct		Automatic			Automatic	0.0498477
259	K19	1	SYBR	Unknown	Undetermined	81.8	Auto Tm							Automatic Ct		Automatic			Automatic	0.0498477
260	K20	1	SYBR	Unknown	Undetermined	82.1	Auto Tm							Automatic Ct		Automatic			Automatic	0.0498477
261	K21	1	SYBR	Unknown	Undetermined	80	Auto Tm							Automatic Ct		Automatic			Automatic	0.0498477
262	K22	1	SYBR	Unknown	Undetermined	81	Auto Tm							Automatic Ct		Automatic			Automatic	0.0498477
263	K23	1	SYBR	Unknown	Undetermined	81.6	Auto Tm							Automatic Ct		Automatic			Automatic	0.0498477
264	K24	1	SYBR	Unknown	Undetermined	81.9	Auto Tm							Automatic Ct		Automatic			Automatic	0.0498477
265	L1	1	SYBR	Unknown	Undetermined	80.5	Auto Tm							Automatic Ct		Automatic			Automatic	0.0498477
266	L2	1	SYBR	Unknown	Undetermined	82.2	Auto Tm							Automatic Ct		Automatic			Automatic	0.0498477
267	L3	1	SYBR	Unknown	Undetermined	81.3	Auto Tm							Automatic Ct		Automatic			Automatic	0.0498477
268	L4	1	SYBR	Unknown	Undetermined	81.9	Auto Tm							Automatic Ct		Automatic			Automatic	0.0498477
269	L5	1	SYBR	Unknown	Undetermined	82.5	Auto Tm							Automatic Ct		Automatic			Automatic	0.0498477
270	L6	1	SYBR	Unknown	Undetermined	80	Auto Tm							Automatic Ct		Automatic			Automatic	0.0498477
271	L7	1	SYBR	Unknown	Undetermined	79.6	Auto Tm							Automatic Ct		Automatic			Automatic	0.0498477
272	L8	1	SYBR	Unknown	Undetermined	79.9	Auto Tm							Automatic Ct		Automatic			Automatic	0.0498477
273	L9	1	SYBR	Unknown	Undetermined	81.2	Auto Tm							Automatic Ct		Automatic			Automatic	0.0498477
274	L10	1	SYBR	Unknown	Undetermined	78.5	Auto Tm							Automatic Ct		Automatic			Automatic	0.0498477
275	L11	1	SYBR	Unknown	Undetermined	81.9	Auto Tm							Automatic Ct		Automatic			Automatic	0.0498477
276	L12	1	SYBR	Unknown	Undetermined	81.2	Auto Tm							Automatic Ct		Automatic			Automatic	0.0498477
277	L13	1	SYBR	Unknown	Undetermined	81.9	Auto Tm							Automatic Ct		Automatic			Automatic	0.0498477
278	L14	1	SYBR	Unknown	Undetermined	81.6	Auto Tm							Automatic Ct		Automatic			Automatic	0.0498477
279	L15	1	SYBR	Unknown	Undetermined	81.2	Auto Tm							Automatic Ct		Automatic			Automatic	0.0498477
280	L16	1	SYBR	Unknown	Undetermined	82.7	Auto Tm							Automatic Ct		Automatic			Automatic	0.0498477
281	L17	1	SYBR	Unknown	Undetermined	81.6	Auto Tm							Automatic Ct		Automatic			Automatic	0.0498477
282	L18	1	SYBR	Unknown	Undetermined	80.4	Auto Tm							Automatic Ct		Automatic			Automatic	0.0498477
283	L19	1	SYBR	Unknown	Undetermined	80.3	Auto Tm							Automatic Ct		Automatic			Automatic	0.0498477
284	L20	1	SYBR	Unknown	Undetermined	80.5	Auto Tm							Automatic Ct		Automatic			Automatic	0.0498477
285	L21	1	SYBR	Unknown	Undetermined	78.2	Auto Tm							Automatic Ct		Automatic			Automatic	0.0498477
286	L22	1	SYBR	Unknown	Undetermined	79.6	Auto Tm							Automatic Ct		Automatic			Automatic	0.0498477
287	L23	1	SYBR	Unknown	Undetermined	81.6	Auto Tm							Automatic Ct		Automatic			Automatic	0.0498477
288	L24	1	SYBR	Unknown	Undetermined	81.1	Auto Tm							Automatic Ct		Automatic			Automatic	0.0498477
289	M1	1	SYBR	Unknown	Undetermined	80.2	Auto Tm							Automatic Ct		Automatic			Automatic	0.0498477
290	M2	1	SYBR	Unknown	Undetermined	81.7	Auto Tm							Automatic Ct		Automatic			Automatic	0.0498477
291	M3	1	SYBR	Unknown	Undetermined	81.6	Auto Tm							Automatic Ct		Automatic			Automatic	0.0498477
292	M4	1	SYBR	Unknown	Undetermined	82.6	Auto Tm							Automatic Ct		Automatic			Automatic	0.0498477
293	M5	1	SYBR	Unknown	Undetermined	82.1	Auto Tm							Automatic Ct		Automatic			Automatic	0.0498477
294	M6	1	SYBR	Unknown	Undetermined	78.1	Auto Tm							Automatic Ct		Automatic			Automatic	0.0498477
295	M7	1	SYBR	Unknown	Undetermined	81.7	Auto Tm							Automatic Ct		Automatic			Automatic	0.0498477
296	M8	1	SYBR	Unknown	Undetermined	81.1	Auto Tm							Automatic Ct		Automatic			Automatic	0.0498477
297	M9	1	SYBR	Unknown	Undetermined	81.9	Auto Tm							Automatic Ct		Automatic			Automatic	0.0498477
298	M10	1	SYBR	Unknown	Undetermined	82.4	Auto Tm							Automatic Ct		Automatic			Automatic	0.0498477
299	M11	1	SYBR	Unknown	Undetermined	81.8	Auto Tm							Automatic Ct		Automatic			Automatic	0.0498477
300	M12	1	SYBR	Unknown	Undetermined	82.5	Auto Tm							Automatic Ct		Automatic			Automatic	0.0498477
301	M13	1	SYBR	Unknown	Undetermined	82.8	Auto Tm							Automatic Ct		Automatic			Automatic	0.0498477
302	M14	1	SYBR	Unknown	Undetermined	82.3	Auto Tm							Automatic Ct		Automatic			Automatic	0.0498477
303	M15	1	SYBR	Unknown	Undetermined	81.3	Auto Tm							Automatic Ct		Automatic			Automatic	0.0498477
304	M16	1	SYBR	Unknown	Undetermined	80.4	Auto Tm							Automatic Ct		Automatic			Automatic	0.0498477
305	M17	1	SYBR	Unknown	Undetermined	81.2	Auto Tm							Automatic Ct		Automatic			Automatic	0.0498477
306	M18	1	SYBR	Unknown	Undetermined	78.6	Auto Tm							Automatic Ct		Automatic			Automatic	0.0498477
307	M19	1	SYBR	Unknown	Undetermined	78.4	Auto Tm							Automatic Ct		Automatic			Automatic	0.0498477
308	M20	1	SYBR	Unknown	Undetermined	79.4	Auto Tm							Automatic Ct		Automatic			Automatic	0.0498477
309	M21	1	SYBR	Unknown	Undetermined	80.8	Auto Tm							Automatic Ct		Automatic			Automatic	0.0498477
310	M22	1	SYBR	Unknown	Undetermined	81.3	Auto Tm							Automatic Ct		Automatic			Automatic	0.0498477
311	M23	1	SYBR	Unknown	Undetermined	81.2	Auto Tm							Automatic Ct		Automatic			Automatic	0.0498477
312	M24	1	SYBR	Unknown	Undetermined	82	Auto Tm							Automatic Ct		Automatic			Automatic	0.0498477
313	N1	1	SYBR	Unknown	Undetermined	80.5	Auto Tm							Automatic Ct		Automatic			Automatic	0.0498477
314	N2	1	SYBR	Unknown	Undetermined	79.4	Auto Tm							Automatic Ct		Automatic			Automatic	0.0498477
315	N3	1	SYBR	Unknown	Undetermined	80.8	Auto Tm							Automatic Ct		Automatic			Automatic	0.0498477
316	N4	1	SYBR	Unknown	Undetermined	80	Auto Tm							Automatic Ct		Automatic			Automatic	0.0498477
317	N5	1	SYBR	Unknown	Undetermined	79.3	Auto Tm							Automatic Ct		Automatic			Automatic	0.0498477
318	N6	1	SYBR	Unknown	Undetermined	81.7	Auto Tm							Automatic Ct		Automatic			Automatic	0.0498477
319	N7	1	SYBR	Unknown	Undetermined	82.7	Auto Tm							Automatic Ct		Automatic			Automatic	0.0498477
320	N8	1	SYBR	Unknown	Undetermined	79.9	Auto Tm							Automatic Ct		Automatic			Automatic	0.0498477
321	N9	1	SYBR	Unknown	Undetermined	81.8	Auto Tm							Automatic Ct		Automatic			Automatic	0.0498477
322	N10	1	SYBR	Unknown	Undetermined	81.5	Auto Tm							Automatic Ct		Automatic			Automatic	0.0498477
323	N11	1	SYBR	Unknown	Undetermined	81.5	Auto Tm							Automatic Ct		Automatic			Automatic	0.0498477
324	N12	1	SYBR	Unknown	Undetermined	80.1	Auto Tm							Automatic Ct		Automatic			Automatic	0.0498477
325	N13	1	SYBR	Unknown	Undetermined	79.7	Auto Tm							Automatic Ct		Automatic			Automatic	0.0498477
326	N14	1	SYBR	Unknown	Undetermined	78.2	Auto Tm							Automatic Ct		Automatic			Automatic	0.0498477
327	N15	1	SYBR	Unknown	Undetermined	80.9	Auto Tm							Automatic Ct		Automatic			Automatic	0.0498477
328	N16	1	SYBR	Unknown	Undetermined	81.5	Auto Tm							Automatic Ct		Automatic			Automatic	0.0498477
329	N17	1	SYBR	Unknown	Undetermined	81.5	Auto Tm							Automatic Ct		Automatic			Automatic	0.0498477
330	N18	1	SYBR	Unknown	Undetermined	82.1	Auto Tm							Automatic Ct		Automatic			Automatic	0.0498477
331	N19	1	SYBR	Unknown	Undetermined	79.4	Auto Tm							Automatic Ct		Automatic			Automatic	0.0498477
332	N20	1	SYBR	Unknown	Undetermined	80.9	Auto Tm							Automatic Ct		Automatic			Automatic	0.0498477
333	N21	1	SYBR	Unknown	Undetermined	81.8	Auto Tm							Automatic Ct		Automatic			Automatic	0.0498477
334	N22	1	SYBR	Unknown	Undetermined	80.2	Auto Tm							Automatic Ct		Automatic			Automatic	0.0498477
335	N23	1	SYBR	Unknown	Undetermined	81.8	Auto Tm							Automatic Ct		Automatic			Automatic	0.0498477
336	N24	1	SYBR	Unknown	Undetermined	78.1	Auto Tm							Automatic Ct		Automatic			Automatic	0.0498477
337	O1	1	SYBR	Unknown	Undetermined	80.6	Auto Tm							Automatic Ct		Automatic			Automatic	0.0498477
338	O2	1	SYBR	Unknown	Undetermined	81.7	Auto Tm							Automatic Ct		Automatic			Automatic	0.0498477
339	O3	1	SYBR	Unknown	Undetermined	81.5	Auto Tm							Automatic Ct		Automatic			Automatic	0.0498477
340	O4	1	SYBR	Unknown	Undetermined	81.4	Auto Tm							Automatic Ct		Automatic			Automatic	0.0498477
341	O5	1	SYBR	Unknown	Undetermined	80.7	Auto Tm							Automatic Ct		Automatic			Automatic	0.0498477
342	O6	1	SYBR	Unknown	Undetermined	78.6	Auto Tm							Automatic Ct		Automatic			Automatic	0.0498477
343	O7	1	SYBR	Unknown	Undetermined	82.1	Auto Tm							Automatic Ct		Automatic			Automatic	0.0498477
344	O8	1	SYBR	Unknown	Undetermined	82.8	Auto Tm							Automatic Ct		Automatic			Automatic	0.0498477
345	O9	1	SYBR	Unknown	Undetermined	81.3	Auto Tm							Automatic Ct		Automatic			Automatic	0.0498477
346	O10	1	SYBR	Unknown	Undetermined	81.6	Auto Tm							Automatic Ct		Automatic			Automatic	0.0498477
347	O11	1	SYBR	Unknown	Undetermined	82	Auto Tm							Automatic Ct		Automatic			Automatic	0.0498477
348	O12	1	SYBR	Unknown	Undetermined	81.8	Auto Tm							Automatic Ct		Automatic			Automatic	0.0498477
349	O13	1	SYBR	Unknown	Undetermined	82.6	Auto Tm							Automatic Ct		Automatic			Automatic	0.0498477
350	O14	1	SYBR	Unknown	Undetermined	81.9	Auto Tm							Automatic Ct		Automatic			Automatic	0.0498477
351	O15	1	SYBR	Unknown	Undetermined	82	Auto Tm							Automatic Ct		Automatic			Automatic	0.0498477
352	O16	1	SYBR	Unknown	Undetermined	81.1	Auto Tm							Automatic Ct		Automatic			Automatic	0.0498477
353	O17	1	SYBR	Unknown	Undetermined	78.2	Auto Tm							Automatic Ct		Automatic			Automatic	0.0498477
354	O18	1	SYBR	Unknown	Undetermined	79.1	Auto Tm							Automatic Ct		Automatic			Automatic	0.0498477
355	O19	1	SYBR	Unknown	Undetermined	81.5	Auto Tm							Automatic Ct		Automatic			Automatic	0.0498477
356	O20	1	SYBR	Unknown	Undetermined	79.4	Auto Tm							Automatic Ct		Automatic			Automatic	0.0498477
357	O21	1	SYBR	Unknown	Undetermined	82.7	Auto Tm							Automatic Ct		Automatic			Automatic	0.0498477
358	O22	1	SYBR	Unknown	Undetermined	81.7	Auto Tm							Automatic Ct		Automatic			Automatic	0.0498477
359	O23	1	SYBR	Unknown	Undetermined	81.5	Auto Tm							Automatic Ct		Automatic			Automatic	0.0498477
360	O24	1	SYBR	Unknown	Undetermined	82.8	Auto Tm							Automatic Ct		Automatic			Automatic	0.0498477
361	P1	1	SYBR	Unknown	Undetermined	79.8	Auto Tm							Automatic Ct		Automatic			Automatic	0.0498477
362	P2	1	SYBR	Unknown	Undetermined	78.2	Auto Tm							Automatic Ct		Automatic			Automatic	0.0498477
363	P3	1	SYBR	Unknown	Undetermined	81.8	Auto Tm							Automatic Ct		Automatic			Automatic	0.0498477
364	P4	1	SYBR	Unknown	Undetermined	81.2	Auto Tm							Automatic Ct		Automatic			Automatic	0.0498477
365	P5	1	SYBR	Unknown	Undetermined	80.3	Auto Tm							Automatic Ct		Automatic			Automatic	0.0498477
366	P6	1	SYBR	Unknown	Undetermined	81.6	Auto Tm							Automatic Ct		Automatic			Automatic	0.0498477
367	P7	1	SYBR	Unknown	Undetermined	82.9	Auto Tm							Automatic Ct		Automatic			Automatic	0.0498477
368	P8	1	SYBR	Unknown	Undetermined	80.1	Auto Tm							Automatic Ct		Automatic			Automatic	0.0498477
369	P9	1	SYBR	Unknown	Undetermined	81.5	Auto Tm							Automatic Ct		Automatic			Automatic	0.0498477
370	P10	1	SYBR	Unknown	Undetermined	82	Auto Tm							Automatic Ct		Automatic			Automatic	0.0498477
371	P11	1	SYBR	Unknown	Undetermined	78.7	Auto Tm							Automatic Ct		Automatic			Automatic	0.0498477
372	P12	1	SYBR	Unknown	Undetermined	81.1	Auto Tm							Automatic Ct		Automatic			Automatic	0.0498477
373	P13	1	SYBR	Unknown	Undetermined	81.5	Auto Tm							Automatic Ct		Automatic			Automatic	0.0498477
374	P14	1	SYBR	Unknown	Undetermined	81.6	Auto Tm							Automatic Ct		Automatic			Automatic	0.0498477
375	P15	1	SYBR	Unknown	Undetermined	83	Auto Tm							Automatic Ct		Automatic			Automatic	0.0498477
376	P16	1	SYBR	Unknown	Undetermined	81.2	Auto Tm							Automatic Ct		Automatic			Automatic	0.0498477
377	P17	1	SYBR	Unknown	Undetermined	80.7	Auto Tm							Automatic Ct		Automatic			Automatic	0.0498477
378	P18	1	SYBR	Unknown	Undetermined	82.5	Auto Tm							Automatic Ct		Automatic			Automatic	0.0498477
379	P19	1	SYBR	Unknown	Undetermined	80.8	Auto Tm							Automatic Ct		Automatic			Automatic	0.0498477
380	P20	1	SYBR	Unknown	Undetermined	78.1	Auto Tm							Automatic Ct		Automatic			Automatic	0.0498477
381	P21	1	SYBR	Unknown	Undetermined	80.3	Auto Tm							Automatic Ct		Automatic			Automatic	0.0498477
382	P22	1	SYBR	Unknown	Undetermined	80.9	Auto Tm							Automatic Ct		Automatic			Automatic	0.0498477
383	P23	1	SYBR	Unknown	Undetermined	80.4	Auto Tm							Automatic Ct		Automatic			Automatic	0.0498477
384	P24	1	SYBR	Unknown	Undetermined	81.7	Auto Tm							Automatic Ct		Automatic			Automatic	0.0498477
NAP	LPL
R^2
Slope		cycles/log decade
Y-Intercept

## Sheet: Fig. 6F
Well	Sample Name	Detector Name	Reporter	Task	Ct	Tm Value	Tm Type	Quantity	Qty Mean	Qty StdDev	Ct Median	Ct Mean	Ct StdDev	Ct Type	Template Name	Baseline Type	Baseline Start	Baseline Stop	Threshold Type	Threshold	FOS	HMD	LME	EW	BPR	NAW	HNS	HRN	EAF	BAF	TAF	CAF
1	A1	1	SYBR	Unknown	21.2321	82.5	Auto Tm							Automatic Ct		Automatic			Automatic	0.0498477
2	A2	1	SYBR	Unknown	21.325	80.4	Auto Tm							Automatic Ct		Automatic			Automatic	0.0498477
3	A3	1	SYBR	Unknown	22.759	82	Auto Tm							Automatic Ct		Automatic			Automatic	0.0498477
4	A4	1	SYBR	Unknown	22.6044	80.2	Auto Tm							Automatic Ct		Automatic			Automatic	0.0498477
5	A5	1	SYBR	Unknown	22.9502	81.6	Auto Tm							Automatic Ct		Automatic			Automatic	0.0498477
6	A6	1	SYBR	Unknown	22.1555	82.7	Auto Tm							Automatic Ct		Automatic			Automatic	0.0498477
7	A7	1	SYBR	Unknown	20.233	80.7	Auto Tm							Automatic Ct		Automatic			Automatic	0.0498477
8	A8	1	SYBR	Unknown	20.3678	81.2	Auto Tm							Automatic Ct		Automatic			Automatic	0.0498477
9	A9	1	SYBR	Unknown	21.8214	78.9	Auto Tm							Automatic Ct		Automatic			Automatic	0.0498477
10	A10	1	SYBR	Unknown	16.0856	78.9	Auto Tm							Automatic Ct		Automatic			Automatic	0.0498477
11	A11	1	SYBR	Unknown	16.0107	81.3	Auto Tm							Automatic Ct		Automatic			Automatic	0.0498477
12	A12	1	SYBR	Unknown	17.4237	81	Auto Tm							Automatic Ct		Automatic			Automatic	0.0498477
13	A13	1	SYBR	Unknown	17.0122	82	Auto Tm							Automatic Ct		Automatic			Automatic	0.0498477
14	A14	1	SYBR	Unknown	17.7925	83	Auto Tm							Automatic Ct		Automatic			Automatic	0.0498477
15	A15	1	SYBR	Unknown	16.3864	80.2	Auto Tm							Automatic Ct		Automatic			Automatic	0.0498477
16	A16	1	SYBR	Unknown	15.0741	81.5	Auto Tm							Automatic Ct		Automatic			Automatic	0.0498477
17	A17	1	SYBR	Unknown	15.944	81.2	Auto Tm							Automatic Ct		Automatic			Automatic	0.0498477
18	A18	1	SYBR	Unknown	14.6836	81.3	Auto Tm							Automatic Ct		Automatic			Automatic	0.0498477
19	A19	1	SYBR	Unknown	Undetermined	81.6	Auto Tm							Automatic Ct		Automatic			Automatic	0.0498477
20	A20	1	SYBR	Unknown	Undetermined	82.4	Auto Tm							Automatic Ct		Automatic			Automatic	0.0498477
21	A21	1	SYBR	Unknown	Undetermined	82.7	Auto Tm							Automatic Ct		Automatic			Automatic	0.0498477
22	A22	1	SYBR	Unknown	Undetermined	81.3	Auto Tm							Automatic Ct		Automatic			Automatic	0.0498477
23	A23	1	SYBR	Unknown	Undetermined	79.5	Auto Tm							Automatic Ct		Automatic			Automatic	0.0498477
24	A24	1	SYBR	Unknown	Undetermined	81.5	Auto Tm							Automatic Ct		Automatic			Automatic	0.0498477
25	B1	1	SYBR	Unknown	25.9712	79.5	Auto Tm							Automatic Ct		Automatic			Automatic	0.0498477
26	B2	1	SYBR	Unknown	25.2785	80.6	Auto Tm							Automatic Ct		Automatic			Automatic	0.0498477
27	B3	1	SYBR	Unknown	25.7647	81.3	Auto Tm							Automatic Ct		Automatic			Automatic	0.0498477
28	B4	1	SYBR	Unknown	24.6503	82.8	Auto Tm							Automatic Ct		Automatic			Automatic	0.0498477
29	B5	1	SYBR	Unknown	24.2048	78.7	Auto Tm							Automatic Ct		Automatic			Automatic	0.0498477
30	B6	1	SYBR	Unknown	24.9745	82.5	Auto Tm							Automatic Ct		Automatic			Automatic	0.0498477
31	B7	1	SYBR	Unknown	23.1741	81.1	Auto Tm							Automatic Ct		Automatic			Automatic	0.0498477
32	B8	1	SYBR	Unknown	23.5023	81.1	Auto Tm							Automatic Ct		Automatic			Automatic	0.0498477
33	B9	1	SYBR	Unknown	23.2752	79.8	Auto Tm							Automatic Ct		Automatic			Automatic	0.0498477
34	B10	1	SYBR	Unknown	17.8549	79.8	Auto Tm							Automatic Ct		Automatic			Automatic	0.0498477
35	B11	1	SYBR	Unknown	17.6337	81.7	Auto Tm							Automatic Ct		Automatic			Automatic	0.0498477
36	B12	1	SYBR	Unknown	16.5253	81.4	Auto Tm							Automatic Ct		Automatic			Automatic	0.0498477
37	B13	1	SYBR	Unknown	17.1941	80.4	Auto Tm							Automatic Ct		Automatic			Automatic	0.0498477
38	B14	1	SYBR	Unknown	17.9238	81.9	Auto Tm							Automatic Ct		Automatic			Automatic	0.0498477
39	B15	1	SYBR	Unknown	16.2706	82.9	Auto Tm							Automatic Ct		Automatic			Automatic	0.0498477
40	B16	1	SYBR	Unknown	15.109	81.4	Auto Tm							Automatic Ct		Automatic			Automatic	0.0498477
41	B17	1	SYBR	Unknown	15.772	81.5	Auto Tm							Automatic Ct		Automatic			Automatic	0.0498477
42	B18	1	SYBR	Unknown	15.5858	81.8	Auto Tm							Automatic Ct		Automatic			Automatic	0.0498477
43	B19	1	SYBR	Unknown	Undetermined	80.4	Auto Tm							Automatic Ct		Automatic			Automatic	0.0498477
44	B20	1	SYBR	Unknown	Undetermined	79.5	Auto Tm							Automatic Ct		Automatic			Automatic	0.0498477
45	B21	1	SYBR	Unknown	Undetermined	82.2	Auto Tm							Automatic Ct		Automatic			Automatic	0.0498477
46	B22	1	SYBR	Unknown	Undetermined	81.2	Auto Tm							Automatic Ct		Automatic			Automatic	0.0498477
47	B23	1	SYBR	Unknown	Undetermined	78.3	Auto Tm							Automatic Ct		Automatic			Automatic	0.0498477
48	B24	1	SYBR	Unknown	Undetermined	79.7	Auto Tm							Automatic Ct		Automatic			Automatic	0.0498477
49	C1	1	SYBR	Unknown	23.0174	81.7	Auto Tm							Automatic Ct		Automatic			Automatic	0.0498477
50	C2	1	SYBR	Unknown	23.6931	82.1	Auto Tm							Automatic Ct		Automatic			Automatic	0.0498477
51	C3	1	SYBR	Unknown	25.2342	81.8	Auto Tm							Automatic Ct		Automatic			Automatic	0.0498477
52	C4	1	SYBR	Unknown	21.4377	81.8	Auto Tm							Automatic Ct		Automatic			Automatic	0.0498477
53	C5	1	SYBR	Unknown	21.1532	81	Auto Tm							Automatic Ct		Automatic			Automatic	0.0498477
54	C6	1	SYBR	Unknown	22.4875	79.6	Auto Tm							Automatic Ct		Automatic			Automatic	0.0498477
55	C7	1	SYBR	Unknown	21.4307	81.2	Auto Tm							Automatic Ct		Automatic			Automatic	0.0498477
56	C8	1	SYBR	Unknown	21.8797	79.7	Auto Tm							Automatic Ct		Automatic			Automatic	0.0498477
57	C9	1	SYBR	Unknown	19.921	80.2	Auto Tm							Automatic Ct		Automatic			Automatic	0.0498477
58	C10	1	SYBR	Unknown	16.101	82.4	Auto Tm							Automatic Ct		Automatic			Automatic	0.0498477
59	C11	1	SYBR	Unknown	16.4833	81.8	Auto Tm							Automatic Ct		Automatic			Automatic	0.0498477
60	C12	1	SYBR	Unknown	16.762	80.1	Auto Tm							Automatic Ct		Automatic			Automatic	0.0498477
61	C13	1	SYBR	Unknown	14.7572	81.6	Auto Tm							Automatic Ct		Automatic			Automatic	0.0498477
62	C14	1	SYBR	Unknown	14.894	80.8	Auto Tm							Automatic Ct		Automatic			Automatic	0.0498477
63	C15	1	SYBR	Unknown	13.8266	81.8	Auto Tm							Automatic Ct		Automatic			Automatic	0.0498477
64	C16	1	SYBR	Unknown	13.0563	82.9	Auto Tm							Automatic Ct		Automatic			Automatic	0.0498477
65	C17	1	SYBR	Unknown	13.3077	81.5	Auto Tm							Automatic Ct		Automatic			Automatic	0.0498477
66	C18	1	SYBR	Unknown	15.4535	81.6	Auto Tm							Automatic Ct		Automatic			Automatic	0.0498477
67	C19	1	SYBR	Unknown	Undetermined	80.1	Auto Tm							Automatic Ct		Automatic			Automatic	0.0498477
68	C20	1	SYBR	Unknown	Undetermined	79.5	Auto Tm							Automatic Ct		Automatic			Automatic	0.0498477
69	C21	1	SYBR	Unknown	Undetermined	80.2	Auto Tm							Automatic Ct		Automatic			Automatic	0.0498477
70	C22	1	SYBR	Unknown	Undetermined	81.5	Auto Tm							Automatic Ct		Automatic			Automatic	0.0498477
71	C23	1	SYBR	Unknown	Undetermined	81.9	Auto Tm							Automatic Ct		Automatic			Automatic	0.0498477
72	C24	1	SYBR	Unknown	Undetermined	80.1	Auto Tm							Automatic Ct		Automatic			Automatic	0.0498477
73	D1	1	SYBR	Unknown	24.1577	80	Auto Tm							Automatic Ct		Automatic			Automatic	0.0498477
74	D2	1	SYBR	Unknown	24.3862	81.8	Auto Tm							Automatic Ct		Automatic			Automatic	0.0498477
75	D3	1	SYBR	Unknown	23.6201	81.3	Auto Tm							Automatic Ct		Automatic			Automatic	0.0498477
76	D4	1	SYBR	Unknown	24.5333	81.9	Auto Tm							Automatic Ct		Automatic			Automatic	0.0498477
77	D5	1	SYBR	Unknown	24.2904	81.3	Auto Tm							Automatic Ct		Automatic			Automatic	0.0498477
78	D6	1	SYBR	Unknown	24.067	81.8	Auto Tm							Automatic Ct		Automatic			Automatic	0.0498477
79	D7	1	SYBR	Unknown	22.4328	80.4	Auto Tm							Automatic Ct		Automatic			Automatic	0.0498477
80	D8	1	SYBR	Unknown	22.1281	79.3	Auto Tm							Automatic Ct		Automatic			Automatic	0.0498477
81	D9	1	SYBR	Unknown	21.8564	81.7	Auto Tm							Automatic Ct		Automatic			Automatic	0.0498477
82	D10	1	SYBR	Unknown	17.1422	79.1	Auto Tm							Automatic Ct		Automatic			Automatic	0.0498477
83	D11	1	SYBR	Unknown	17.9296	82.2	Auto Tm							Automatic Ct		Automatic			Automatic	0.0498477
84	D12	1	SYBR	Unknown	16.6563	80.6	Auto Tm							Automatic Ct		Automatic			Automatic	0.0498477
85	D13	1	SYBR	Unknown	17.2461	81.9	Auto Tm							Automatic Ct		Automatic			Automatic	0.0498477
86	D14	1	SYBR	Unknown	17.3823	80.6	Auto Tm							Automatic Ct		Automatic			Automatic	0.0498477
87	D15	1	SYBR	Unknown	17.143	81.5	Auto Tm							Automatic Ct		Automatic			Automatic	0.0498477
88	D16	1	SYBR	Unknown	15.3107	81.6	Auto Tm							Automatic Ct		Automatic			Automatic	0.0498477
89	D17	1	SYBR	Unknown	15.1694	83	Auto Tm							Automatic Ct		Automatic			Automatic	0.0498477
90	D18	1	SYBR	Unknown	15.6447	79.1	Auto Tm							Automatic Ct		Automatic			Automatic	0.0498477
91	D19	1	SYBR	Unknown	Undetermined	81.8	Auto Tm							Automatic Ct		Automatic			Automatic	0.0498477
92	D20	1	SYBR	Unknown	Undetermined	79.4	Auto Tm							Automatic Ct		Automatic			Automatic	0.0498477
93	D21	1	SYBR	Unknown	Undetermined	80	Auto Tm							Automatic Ct		Automatic			Automatic	0.0498477
94	D22	1	SYBR	Unknown	Undetermined	81.9	Auto Tm							Automatic Ct		Automatic			Automatic	0.0498477
95	D23	1	SYBR	Unknown	Undetermined	81.3	Auto Tm							Automatic Ct		Automatic			Automatic	0.0498477
96	D24	1	SYBR	Unknown	Undetermined	81.4	Auto Tm							Automatic Ct		Automatic			Automatic	0.0498477
97	E1	1	SYBR	Unknown	27.136	82	Auto Tm							Automatic Ct		Automatic			Automatic	0.0498477
98	E2	1	SYBR	Unknown	27.9436	82.6	Auto Tm							Automatic Ct		Automatic			Automatic	0.0498477
99	E3	1	SYBR	Unknown	26.7377	80.3	Auto Tm							Automatic Ct		Automatic			Automatic	0.0498477
100	E4	1	SYBR	Unknown	27.2282	81.3	Auto Tm							Automatic Ct		Automatic			Automatic	0.0498477
101	E5	1	SYBR	Unknown	27.349	81.6	Auto Tm							Automatic Ct		Automatic			Automatic	0.0498477
102	E6	1	SYBR	Unknown	27.8765	81.3	Auto Tm							Automatic Ct		Automatic			Automatic	0.0498477
103	E7	1	SYBR	Unknown	25.8762	79.2	Auto Tm							Automatic Ct		Automatic			Automatic	0.0498477
104	E8	1	SYBR	Unknown	25.6761	81.8	Auto Tm							Automatic Ct		Automatic			Automatic	0.0498477
105	E9	1	SYBR	Unknown	23.6279	81.2	Auto Tm							Automatic Ct		Automatic			Automatic	0.0498477
106	E10	1	SYBR	Unknown	20.2667	81.5	Auto Tm							Automatic Ct		Automatic			Automatic	0.0498477
107	E11	1	SYBR	Unknown	20.9541	81.4	Auto Tm							Automatic Ct		Automatic			Automatic	0.0498477
108	E12	1	SYBR	Unknown	20.3971	79.5	Auto Tm							Automatic Ct		Automatic			Automatic	0.0498477
109	E13	1	SYBR	Unknown	20.0886	81	Auto Tm							Automatic Ct		Automatic			Automatic	0.0498477
110	E14	1	SYBR	Unknown	20.2945	81.6	Auto Tm							Automatic Ct		Automatic			Automatic	0.0498477
111	E15	1	SYBR	Unknown	22.5516	82.1	Auto Tm							Automatic Ct		Automatic			Automatic	0.0498477
112	E16	1	SYBR	Unknown	18.9556	81.5	Auto Tm							Automatic Ct		Automatic			Automatic	0.0498477
113	E17	1	SYBR	Unknown	18.9927	82.3	Auto Tm							Automatic Ct		Automatic			Automatic	0.0498477
114	E18	1	SYBR	Unknown	18.4359	80	Auto Tm							Automatic Ct		Automatic			Automatic	0.0498477
115	E19	1	SYBR	Unknown	Undetermined	81.8	Auto Tm							Automatic Ct		Automatic			Automatic	0.0498477
116	E20	1	SYBR	Unknown	Undetermined	81.1	Auto Tm							Automatic Ct		Automatic			Automatic	0.0498477
117	E21	1	SYBR	Unknown	Undetermined	81.1	Auto Tm							Automatic Ct		Automatic			Automatic	0.0498477
118	E22	1	SYBR	Unknown	Undetermined	81.6	Auto Tm							Automatic Ct		Automatic			Automatic	0.0498477
119	E23	1	SYBR	Unknown	Undetermined	81.5	Auto Tm							Automatic Ct		Automatic			Automatic	0.0498477
120	E24	1	SYBR	Unknown	Undetermined	81	Auto Tm							Automatic Ct		Automatic			Automatic	0.0498477
121	F1	1	SYBR	Unknown	Undetermined	80.7	Auto Tm							Automatic Ct		Automatic			Automatic	0.0498477
122	F2	1	SYBR	Unknown	Undetermined	80.1	Auto Tm							Automatic Ct		Automatic			Automatic	0.0498477
123	F3	1	SYBR	Unknown	Undetermined	82.5	Auto Tm							Automatic Ct		Automatic			Automatic	0.0498477
124	F4	1	SYBR	Unknown	Undetermined	81.8	Auto Tm							Automatic Ct		Automatic			Automatic	0.0498477
125	F5	1	SYBR	Unknown	Undetermined	78.4	Auto Tm							Automatic Ct		Automatic			Automatic	0.0498477
126	F6	1	SYBR	Unknown	Undetermined	81.6	Auto Tm							Automatic Ct		Automatic			Automatic	0.0498477
127	F7	1	SYBR	Unknown	Undetermined	80.1	Auto Tm							Automatic Ct		Automatic			Automatic	0.0498477
128	F8	1	SYBR	Unknown	Undetermined	82	Auto Tm							Automatic Ct		Automatic			Automatic	0.0498477
129	F9	1	SYBR	Unknown	Undetermined	80.9	Auto Tm							Automatic Ct		Automatic			Automatic	0.0498477
130	F10	1	SYBR	Unknown	Undetermined	82.9	Auto Tm							Automatic Ct		Automatic			Automatic	0.0498477
131	F11	1	SYBR	Unknown	Undetermined	81	Auto Tm							Automatic Ct		Automatic			Automatic	0.0498477
132	F12	1	SYBR	Unknown	Undetermined	81.8	Auto Tm							Automatic Ct		Automatic			Automatic	0.0498477
133	F13	1	SYBR	Unknown	Undetermined	81.4	Auto Tm							Automatic Ct		Automatic			Automatic	0.0498477
134	F14	1	SYBR	Unknown	Undetermined	81.5	Auto Tm							Automatic Ct		Automatic			Automatic	0.0498477
135	F15	1	SYBR	Unknown	Undetermined	80.2	Auto Tm							Automatic Ct		Automatic			Automatic	0.0498477
136	F16	1	SYBR	Unknown	Undetermined	81	Auto Tm							Automatic Ct		Automatic			Automatic	0.0498477
137	F17	1	SYBR	Unknown	Undetermined	81.4	Auto Tm							Automatic Ct		Automatic			Automatic	0.0498477
138	F18	1	SYBR	Unknown	Undetermined	81.9	Auto Tm							Automatic Ct		Automatic			Automatic	0.0498477
139	F19	1	SYBR	Unknown	Undetermined	81.8	Auto Tm							Automatic Ct		Automatic			Automatic	0.0498477
140	F20	1	SYBR	Unknown	Undetermined	82.8	Auto Tm							Automatic Ct		Automatic			Automatic	0.0498477
141	F21	1	SYBR	Unknown	Undetermined	80.8	Auto Tm							Automatic Ct		Automatic			Automatic	0.0498477
142	F22	1	SYBR	Unknown	Undetermined	80.4	Auto Tm							Automatic Ct		Automatic			Automatic	0.0498477
143	F23	1	SYBR	Unknown	Undetermined	81.8	Auto Tm							Automatic Ct		Automatic			Automatic	0.0498477
144	F24	1	SYBR	Unknown	Undetermined	80	Auto Tm							Automatic Ct		Automatic			Automatic	0.0498477
145	G1	1	SYBR	Unknown	Undetermined	81.9	Auto Tm							Automatic Ct		Automatic			Automatic	0.0498477
146	G2	1	SYBR	Unknown	Undetermined	82.6	Auto Tm							Automatic Ct		Automatic			Automatic	0.0498477
147	G3	1	SYBR	Unknown	Undetermined	82.6	Auto Tm							Automatic Ct		Automatic			Automatic	0.0498477
148	G4	1	SYBR	Unknown	Undetermined	81.2	Auto Tm							Automatic Ct		Automatic			Automatic	0.0498477
149	G5	1	SYBR	Unknown	Undetermined	79.2	Auto Tm							Automatic Ct		Automatic			Automatic	0.0498477
150	G6	1	SYBR	Unknown	Undetermined	81.8	Auto Tm							Automatic Ct		Automatic			Automatic	0.0498477
151	G7	1	SYBR	Unknown	Undetermined	81.1	Auto Tm							Automatic Ct		Automatic			Automatic	0.0498477
152	G8	1	SYBR	Unknown	Undetermined	79.6	Auto Tm							Automatic Ct		Automatic			Automatic	0.0498477
153	G9	1	SYBR	Unknown	Undetermined	81.7	Auto Tm							Automatic Ct		Automatic			Automatic	0.0498477
154	G10	1	SYBR	Unknown	Undetermined	81	Auto Tm							Automatic Ct		Automatic			Automatic	0.0498477
155	G11	1	SYBR	Unknown	Undetermined	79.8	Auto Tm							Automatic Ct		Automatic			Automatic	0.0498477
156	G12	1	SYBR	Unknown	Undetermined	81.6	Auto Tm							Automatic Ct		Automatic			Automatic	0.0498477
157	G13	1	SYBR	Unknown	Undetermined	79.9	Auto Tm							Automatic Ct		Automatic			Automatic	0.0498477
158	G14	1	SYBR	Unknown	Undetermined	82.8	Auto Tm							Automatic Ct		Automatic			Automatic	0.0498477
159	G15	1	SYBR	Unknown	Undetermined	79.5	Auto Tm							Automatic Ct		Automatic			Automatic	0.0498477
160	G16	1	SYBR	Unknown	Undetermined	81.6	Auto Tm							Automatic Ct		Automatic			Automatic	0.0498477
161	G17	1	SYBR	Unknown	Undetermined	81.4	Auto Tm							Automatic Ct		Automatic			Automatic	0.0498477
162	G18	1	SYBR	Unknown	Undetermined	78.8	Auto Tm							Automatic Ct		Automatic			Automatic	0.0498477
163	G19	1	SYBR	Unknown	Undetermined	82.7	Auto Tm							Automatic Ct		Automatic			Automatic	0.0498477
164	G20	1	SYBR	Unknown	Undetermined	81.6	Auto Tm							Automatic Ct		Automatic			Automatic	0.0498477
165	G21	1	SYBR	Unknown	Undetermined	81.1	Auto Tm							Automatic Ct		Automatic			Automatic	0.0498477
166	G22	1	SYBR	Unknown	Undetermined	80.1	Auto Tm							Automatic Ct		Automatic			Automatic	0.0498477
167	G23	1	SYBR	Unknown	Undetermined	81.2	Auto Tm							Automatic Ct		Automatic			Automatic	0.0498477
168	G24	1	SYBR	Unknown	Undetermined	81.1	Auto Tm							Automatic Ct		Automatic			Automatic	0.0498477
169	H1	1	SYBR	Unknown	Undetermined	78.8	Auto Tm							Automatic Ct		Automatic			Automatic	0.0498477
170	H2	1	SYBR	Unknown	Undetermined	79.9	Auto Tm							Automatic Ct		Automatic			Automatic	0.0498477
171	H3	1	SYBR	Unknown	Undetermined	81.1	Auto Tm							Automatic Ct		Automatic			Automatic	0.0498477
172	H4	1	SYBR	Unknown	Undetermined	80.1	Auto Tm							Automatic Ct		Automatic			Automatic	0.0498477
173	H5	1	SYBR	Unknown	Undetermined	81.9	Auto Tm							Automatic Ct		Automatic			Automatic	0.0498477
174	H6	1	SYBR	Unknown	Undetermined	81	Auto Tm							Automatic Ct		Automatic			Automatic	0.0498477
175	H7	1	SYBR	Unknown	Undetermined	80.6	Auto Tm							Automatic Ct		Automatic			Automatic	0.0498477
176	H8	1	SYBR	Unknown	Undetermined	80.5	Auto Tm							Automatic Ct		Automatic			Automatic	0.0498477
177	H9	1	SYBR	Unknown	Undetermined	81.7	Auto Tm							Automatic Ct		Automatic			Automatic	0.0498477
178	H10	1	SYBR	Unknown	Undetermined	79.8	Auto Tm							Automatic Ct		Automatic			Automatic	0.0498477
179	H11	1	SYBR	Unknown	Undetermined	80.2	Auto Tm							Automatic Ct		Automatic			Automatic	0.0498477
180	H12	1	SYBR	Unknown	Undetermined	80.2	Auto Tm							Automatic Ct		Automatic			Automatic	0.0498477
181	H13	1	SYBR	Unknown	Undetermined	80.6	Auto Tm							Automatic Ct		Automatic			Automatic	0.0498477
182	H14	1	SYBR	Unknown	Undetermined	81.6	Auto Tm							Automatic Ct		Automatic			Automatic	0.0498477
183	H15	1	SYBR	Unknown	Undetermined	80	Auto Tm							Automatic Ct		Automatic			Automatic	0.0498477
184	H16	1	SYBR	Unknown	Undetermined	82.9	Auto Tm							Automatic Ct		Automatic			Automatic	0.0498477
185	H17	1	SYBR	Unknown	Undetermined	83	Auto Tm							Automatic Ct		Automatic			Automatic	0.0498477
186	H18	1	SYBR	Unknown	Undetermined	82.9	Auto Tm							Automatic Ct		Automatic			Automatic	0.0498477
187	H19	1	SYBR	Unknown	Undetermined	79.7	Auto Tm							Automatic Ct		Automatic			Automatic	0.0498477
188	H20	1	SYBR	Unknown	Undetermined	81.3	Auto Tm							Automatic Ct		Automatic			Automatic	0.0498477
189	H21	1	SYBR	Unknown	Undetermined	78.9	Auto Tm							Automatic Ct		Automatic			Automatic	0.0498477
190	H22	1	SYBR	Unknown	Undetermined	81.4	Auto Tm							Automatic Ct		Automatic			Automatic	0.0498477
191	H23	1	SYBR	Unknown	Undetermined	80.7	Auto Tm							Automatic Ct		Automatic			Automatic	0.0498477
192	H24	1	SYBR	Unknown	Undetermined	80.8	Auto Tm							Automatic Ct		Automatic			Automatic	0.0498477
193	I1	1	SYBR	Unknown	Undetermined	81.5	Auto Tm							Automatic Ct		Automatic			Automatic	0.0498477
194	I2	1	SYBR	Unknown	Undetermined	82.2	Auto Tm							Automatic Ct		Automatic			Automatic	0.0498477
195	I3	1	SYBR	Unknown	Undetermined	80.7	Auto Tm							Automatic Ct		Automatic			Automatic	0.0498477
196	I4	1	SYBR	Unknown	Undetermined	78.3	Auto Tm							Automatic Ct		Automatic			Automatic	0.0498477
197	I5	1	SYBR	Unknown	Undetermined	82.9	Auto Tm							Automatic Ct		Automatic			Automatic	0.0498477
198	I6	1	SYBR	Unknown	Undetermined	81.8	Auto Tm							Automatic Ct		Automatic			Automatic	0.0498477
199	I7	1	SYBR	Unknown	Undetermined	82.4	Auto Tm							Automatic Ct		Automatic			Automatic	0.0498477
200	I8	1	SYBR	Unknown	Undetermined	79.9	Auto Tm							Automatic Ct		Automatic			Automatic	0.0498477
201	I9	1	SYBR	Unknown	Undetermined	80.7	Auto Tm							Automatic Ct		Automatic			Automatic	0.0498477
202	I10	1	SYBR	Unknown	Undetermined	81.6	Auto Tm							Automatic Ct		Automatic			Automatic	0.0498477
203	I11	1	SYBR	Unknown	Undetermined	79.3	Auto Tm							Automatic Ct		Automatic			Automatic	0.0498477
204	I12	1	SYBR	Unknown	Undetermined	81.5	Auto Tm							Automatic Ct		Automatic			Automatic	0.0498477
205	I13	1	SYBR	Unknown	Undetermined	82.8	Auto Tm							Automatic Ct		Automatic			Automatic	0.0498477
206	I14	1	SYBR	Unknown	Undetermined	81.1	Auto Tm							Automatic Ct		Automatic			Automatic	0.0498477
207	I15	1	SYBR	Unknown	Undetermined	81.3	Auto Tm							Automatic Ct		Automatic			Automatic	0.0498477
208	I16	1	SYBR	Unknown	Undetermined	80.6	Auto Tm							Automatic Ct		Automatic			Automatic	0.0498477
209	I17	1	SYBR	Unknown	Undetermined	82	Auto Tm							Automatic Ct		Automatic			Automatic	0.0498477
210	I18	1	SYBR	Unknown	Undetermined	81.2	Auto Tm							Automatic Ct		Automatic			Automatic	0.0498477
211	I19	1	SYBR	Unknown	Undetermined	80.1	Auto Tm							Automatic Ct		Automatic			Automatic	0.0498477
212	I20	1	SYBR	Unknown	Undetermined	81	Auto Tm							Automatic Ct		Automatic			Automatic	0.0498477
213	I21	1	SYBR	Unknown	Undetermined	82.5	Auto Tm							Automatic Ct		Automatic			Automatic	0.0498477
214	I22	1	SYBR	Unknown	Undetermined	81.6	Auto Tm							Automatic Ct		Automatic			Automatic	0.0498477
215	I23	1	SYBR	Unknown	Undetermined	81.4	Auto Tm							Automatic Ct		Automatic			Automatic	0.0498477
216	I24	1	SYBR	Unknown	Undetermined	78.8	Auto Tm							Automatic Ct		Automatic			Automatic	0.0498477
217	J1	1	SYBR	Unknown	Undetermined	82.8	Auto Tm							Automatic Ct		Automatic			Automatic	0.0498477
218	J2	1	SYBR	Unknown	Undetermined	81.4	Auto Tm							Automatic Ct		Automatic			Automatic	0.0498477
219	J3	1	SYBR	Unknown	Undetermined	79.7	Auto Tm							Automatic Ct		Automatic			Automatic	0.0498477
220	J4	1	SYBR	Unknown	Undetermined	80.5	Auto Tm							Automatic Ct		Automatic			Automatic	0.0498477
221	J5	1	SYBR	Unknown	Undetermined	80.8	Auto Tm							Automatic Ct		Automatic			Automatic	0.0498477
222	J6	1	SYBR	Unknown	Undetermined	81	Auto Tm							Automatic Ct		Automatic			Automatic	0.0498477
223	J7	1	SYBR	Unknown	Undetermined	81.2	Auto Tm							Automatic Ct		Automatic			Automatic	0.0498477
224	J8	1	SYBR	Unknown	Undetermined	81.5	Auto Tm							Automatic Ct		Automatic			Automatic	0.0498477
225	J9	1	SYBR	Unknown	Undetermined	81.2	Auto Tm							Automatic Ct		Automatic			Automatic	0.0498477
226	J10	1	SYBR	Unknown	Undetermined	82.1	Auto Tm							Automatic Ct		Automatic			Automatic	0.0498477
227	J11	1	SYBR	Unknown	Undetermined	81.7	Auto Tm							Automatic Ct		Automatic			Automatic	0.0498477
228	J12	1	SYBR	Unknown	Undetermined	79.1	Auto Tm							Automatic Ct		Automatic			Automatic	0.0498477
229	J13	1	SYBR	Unknown	Undetermined	80.1	Auto Tm							Automatic Ct		Automatic			Automatic	0.0498477
230	J14	1	SYBR	Unknown	Undetermined	82.3	Auto Tm							Automatic Ct		Automatic			Automatic	0.0498477
231	J15	1	SYBR	Unknown	Undetermined	82.1	Auto Tm							Automatic Ct		Automatic			Automatic	0.0498477
232	J16	1	SYBR	Unknown	Undetermined	82.3	Auto Tm							Automatic Ct		Automatic			Automatic	0.0498477
233	J17	1	SYBR	Unknown	Undetermined	81	Auto Tm							Automatic Ct		Automatic			Automatic	0.0498477
234	J18	1	SYBR	Unknown	Undetermined	82.1	Auto Tm							Automatic Ct		Automatic			Automatic	0.0498477
235	J19	1	SYBR	Unknown	Undetermined	78.7	Auto Tm							Automatic Ct		Automatic			Automatic	0.0498477
236	J20	1	SYBR	Unknown	Undetermined	81.2	Auto Tm							Automatic Ct		Automatic			Automatic	0.0498477
237	J21	1	SYBR	Unknown	Undetermined	79.5	Auto Tm							Automatic Ct		Automatic			Automatic	0.0498477
238	J22	1	SYBR	Unknown	Undetermined	82.2	Auto Tm							Automatic Ct		Automatic			Automatic	0.0498477
239	J23	1	SYBR	Unknown	Undetermined	80.9	Auto Tm							Automatic Ct		Automatic			Automatic	0.0498477
240	J24	1	SYBR	Unknown	Undetermined	81	Auto Tm							Automatic Ct		Automatic			Automatic	0.0498477
241	K1	1	SYBR	Unknown	Undetermined	82.2	Auto Tm							Automatic Ct		Automatic			Automatic	0.0498477
242	K2	1	SYBR	Unknown	Undetermined	81	Auto Tm							Automatic Ct		Automatic			Automatic	0.0498477
243	K3	1	SYBR	Unknown	Undetermined	81.9	Auto Tm							Automatic Ct		Automatic			Automatic	0.0498477
244	K4	1	SYBR	Unknown	Undetermined	79.9	Auto Tm							Automatic Ct		Automatic			Automatic	0.0498477
245	K5	1	SYBR	Unknown	Undetermined	82	Auto Tm							Automatic Ct		Automatic			Automatic	0.0498477
246	K6	1	SYBR	Unknown	Undetermined	81.2	Auto Tm							Automatic Ct		Automatic			Automatic	0.0498477
247	K7	1	SYBR	Unknown	Undetermined	81.3	Auto Tm							Automatic Ct		Automatic			Automatic	0.0498477
248	K8	1	SYBR	Unknown	Undetermined	80.8	Auto Tm							Automatic Ct		Automatic			Automatic	0.0498477
249	K9	1	SYBR	Unknown	Undetermined	82	Auto Tm							Automatic Ct		Automatic			Automatic	0.0498477
250	K10	1	SYBR	Unknown	Undetermined	82.9	Auto Tm							Automatic Ct		Automatic			Automatic	0.0498477
251	K11	1	SYBR	Unknown	Undetermined	80.5	Auto Tm							Automatic Ct		Automatic			Automatic	0.0498477
252	K12	1	SYBR	Unknown	Undetermined	81.7	Auto Tm							Automatic Ct		Automatic			Automatic	0.0498477
253	K13	1	SYBR	Unknown	Undetermined	81.4	Auto Tm							Automatic Ct		Automatic			Automatic	0.0498477
254	K14	1	SYBR	Unknown	Undetermined	79.4	Auto Tm							Automatic Ct		Automatic			Automatic	0.0498477
255	K15	1	SYBR	Unknown	Undetermined	81.8	Auto Tm							Automatic Ct		Automatic			Automatic	0.0498477
256	K16	1	SYBR	Unknown	Undetermined	82.2	Auto Tm							Automatic Ct		Automatic			Automatic	0.0498477
257	K17	1	SYBR	Unknown	Undetermined	81.5	Auto Tm							Automatic Ct		Automatic			Automatic	0.0498477
258	K18	1	SYBR	Unknown	Undetermined	82	Auto Tm							Automatic Ct		Automatic			Automatic	0.0498477
259	K19	1	SYBR	Unknown	Undetermined	81.6	Auto Tm							Automatic Ct		Automatic			Automatic	0.0498477
260	K20	1	SYBR	Unknown	Undetermined	82.7	Auto Tm							Automatic Ct		Automatic			Automatic	0.0498477
261	K21	1	SYBR	Unknown	Undetermined	80.1	Auto Tm							Automatic Ct		Automatic			Automatic	0.0498477
262	K22	1	SYBR	Unknown	Undetermined	81.3	Auto Tm							Automatic Ct		Automatic			Automatic	0.0498477
263	K23	1	SYBR	Unknown	Undetermined	81.8	Auto Tm							Automatic Ct		Automatic			Automatic	0.0498477
264	K24	1	SYBR	Unknown	Undetermined	81.4	Auto Tm							Automatic Ct		Automatic			Automatic	0.0498477
265	L1	1	SYBR	Unknown	Undetermined	80.3	Auto Tm							Automatic Ct		Automatic			Automatic	0.0498477
266	L2	1	SYBR	Unknown	Undetermined	82.9	Auto Tm							Automatic Ct		Automatic			Automatic	0.0498477
267	L3	1	SYBR	Unknown	Undetermined	81.4	Auto Tm							Automatic Ct		Automatic			Automatic	0.0498477
268	L4	1	SYBR	Unknown	Undetermined	81.8	Auto Tm							Automatic Ct		Automatic			Automatic	0.0498477
269	L5	1	SYBR	Unknown	Undetermined	82.8	Auto Tm							Automatic Ct		Automatic			Automatic	0.0498477
270	L6	1	SYBR	Unknown	Undetermined	80.5	Auto Tm							Automatic Ct		Automatic			Automatic	0.0498477
271	L7	1	SYBR	Unknown	Undetermined	79.3	Auto Tm							Automatic Ct		Automatic			Automatic	0.0498477
272	L8	1	SYBR	Unknown	Undetermined	79.2	Auto Tm							Automatic Ct		Automatic			Automatic	0.0498477
273	L9	1	SYBR	Unknown	Undetermined	81.2	Auto Tm							Automatic Ct		Automatic			Automatic	0.0498477
274	L10	1	SYBR	Unknown	Undetermined	78.2	Auto Tm							Automatic Ct		Automatic			Automatic	0.0498477
275	L11	1	SYBR	Unknown	Undetermined	81.2	Auto Tm							Automatic Ct		Automatic			Automatic	0.0498477
276	L12	1	SYBR	Unknown	Undetermined	82	Auto Tm							Automatic Ct		Automatic			Automatic	0.0498477
277	L13	1	SYBR	Unknown	Undetermined	82	Auto Tm							Automatic Ct		Automatic			Automatic	0.0498477
278	L14	1	SYBR	Unknown	Undetermined	81.6	Auto Tm							Automatic Ct		Automatic			Automatic	0.0498477
279	L15	1	SYBR	Unknown	Undetermined	81.9	Auto Tm							Automatic Ct		Automatic			Automatic	0.0498477
280	L16	1	SYBR	Unknown	Undetermined	82	Auto Tm							Automatic Ct		Automatic			Automatic	0.0498477
281	L17	1	SYBR	Unknown	Undetermined	81.5	Auto Tm							Automatic Ct		Automatic			Automatic	0.0498477
282	L18	1	SYBR	Unknown	Undetermined	80.6	Auto Tm							Automatic Ct		Automatic			Automatic	0.0498477
283	L19	1	SYBR	Unknown	Undetermined	80.9	Auto Tm							Automatic Ct		Automatic			Automatic	0.0498477
284	L20	1	SYBR	Unknown	Undetermined	80.3	Auto Tm							Automatic Ct		Automatic			Automatic	0.0498477
285	L21	1	SYBR	Unknown	Undetermined	78.6	Auto Tm							Automatic Ct		Automatic			Automatic	0.0498477
286	L22	1	SYBR	Unknown	Undetermined	79.7	Auto Tm							Automatic Ct		Automatic			Automatic	0.0498477
287	L23	1	SYBR	Unknown	Undetermined	81.3	Auto Tm							Automatic Ct		Automatic			Automatic	0.0498477
288	L24	1	SYBR	Unknown	Undetermined	82	Auto Tm							Automatic Ct		Automatic			Automatic	0.0498477
289	M1	1	SYBR	Unknown	Undetermined	80.9	Auto Tm							Automatic Ct		Automatic			Automatic	0.0498477
290	M2	1	SYBR	Unknown	Undetermined	81.7	Auto Tm							Automatic Ct		Automatic			Automatic	0.0498477
291	M3	1	SYBR	Unknown	Undetermined	81.7	Auto Tm							Automatic Ct		Automatic			Automatic	0.0498477
292	M4	1	SYBR	Unknown	Undetermined	82.9	Auto Tm							Automatic Ct		Automatic			Automatic	0.0498477
293	M5	1	SYBR	Unknown	Undetermined	83	Auto Tm							Automatic Ct		Automatic			Automatic	0.0498477
294	M6	1	SYBR	Unknown	Undetermined	78.6	Auto Tm							Automatic Ct		Automatic			Automatic	0.0498477
295	M7	1	SYBR	Unknown	Undetermined	81.3	Auto Tm							Automatic Ct		Automatic			Automatic	0.0498477
296	M8	1	SYBR	Unknown	Undetermined	81.1	Auto Tm							Automatic Ct		Automatic			Automatic	0.0498477
297	M9	1	SYBR	Unknown	Undetermined	81.9	Auto Tm							Automatic Ct		Automatic			Automatic	0.0498477
298	M10	1	SYBR	Unknown	Undetermined	82.8	Auto Tm							Automatic Ct		Automatic			Automatic	0.0498477
299	M11	1	SYBR	Unknown	Undetermined	81.3	Auto Tm							Automatic Ct		Automatic			Automatic	0.0498477
300	M12	1	SYBR	Unknown	Undetermined	82.7	Auto Tm							Automatic Ct		Automatic			Automatic	0.0498477
301	M13	1	SYBR	Unknown	Undetermined	82.9	Auto Tm							Automatic Ct		Automatic			Automatic	0.0498477
302	M14	1	SYBR	Unknown	Undetermined	82.7	Auto Tm							Automatic Ct		Automatic			Automatic	0.0498477
303	M15	1	SYBR	Unknown	Undetermined	81.3	Auto Tm							Automatic Ct		Automatic			Automatic	0.0498477
304	M16	1	SYBR	Unknown	Undetermined	80.3	Auto Tm							Automatic Ct		Automatic			Automatic	0.0498477
305	M17	1	SYBR	Unknown	Undetermined	81.4	Auto Tm							Automatic Ct		Automatic			Automatic	0.0498477
306	M18	1	SYBR	Unknown	Undetermined	78.1	Auto Tm							Automatic Ct		Automatic			Automatic	0.0498477
307	M19	1	SYBR	Unknown	Undetermined	78.6	Auto Tm							Automatic Ct		Automatic			Automatic	0.0498477
308	M20	1	SYBR	Unknown	Undetermined	79.4	Auto Tm							Automatic Ct		Automatic			Automatic	0.0498477
309	M21	1	SYBR	Unknown	Undetermined	80.6	Auto Tm							Automatic Ct		Automatic			Automatic	0.0498477
310	M22	1	SYBR	Unknown	Undetermined	82	Auto Tm							Automatic Ct		Automatic			Automatic	0.0498477
311	M23	1	SYBR	Unknown	Undetermined	81.1	Auto Tm							Automatic Ct		Automatic			Automatic	0.0498477
312	M24	1	SYBR	Unknown	Undetermined	81.2	Auto Tm							Automatic Ct		Automatic			Automatic	0.0498477
313	N1	1	SYBR	Unknown	Undetermined	80.8	Auto Tm							Automatic Ct		Automatic			Automatic	0.0498477
314	N2	1	SYBR	Unknown	Undetermined	79.1	Auto Tm							Automatic Ct		Automatic			Automatic	0.0498477
315	N3	1	SYBR	Unknown	Undetermined	80.5	Auto Tm							Automatic Ct		Automatic			Automatic	0.0498477
316	N4	1	SYBR	Unknown	Undetermined	79.1	Auto Tm							Automatic Ct		Automatic			Automatic	0.0498477
317	N5	1	SYBR	Unknown	Undetermined	79.2	Auto Tm							Automatic Ct		Automatic			Automatic	0.0498477
318	N6	1	SYBR	Unknown	Undetermined	81.5	Auto Tm							Automatic Ct		Automatic			Automatic	0.0498477
319	N7	1	SYBR	Unknown	Undetermined	82.6	Auto Tm							Automatic Ct		Automatic			Automatic	0.0498477
320	N8	1	SYBR	Unknown	Undetermined	79.1	Auto Tm							Automatic Ct		Automatic			Automatic	0.0498477
321	N9	1	SYBR	Unknown	Undetermined	81	Auto Tm							Automatic Ct		Automatic			Automatic	0.0498477
322	N10	1	SYBR	Unknown	Undetermined	81.3	Auto Tm							Automatic Ct		Automatic			Automatic	0.0498477
323	N11	1	SYBR	Unknown	Undetermined	81.2	Auto Tm							Automatic Ct		Automatic			Automatic	0.0498477
324	N12	1	SYBR	Unknown	Undetermined	80.3	Auto Tm							Automatic Ct		Automatic			Automatic	0.0498477
325	N13	1	SYBR	Unknown	Undetermined	79.2	Auto Tm							Automatic Ct		Automatic			Automatic	0.0498477
326	N14	1	SYBR	Unknown	Undetermined	78.6	Auto Tm							Automatic Ct		Automatic			Automatic	0.0498477
327	N15	1	SYBR	Unknown	Undetermined	80.4	Auto Tm							Automatic Ct		Automatic			Automatic	0.0498477
328	N16	1	SYBR	Unknown	Undetermined	81.5	Auto Tm							Automatic Ct		Automatic			Automatic	0.0498477
329	N17	1	SYBR	Unknown	Undetermined	81.5	Auto Tm							Automatic Ct		Automatic			Automatic	0.0498477
330	N18	1	SYBR	Unknown	Undetermined	82	Auto Tm							Automatic Ct		Automatic			Automatic	0.0498477
331	N19	1	SYBR	Unknown	Undetermined	79.5	Auto Tm							Automatic Ct		Automatic			Automatic	0.0498477
332	N20	1	SYBR	Unknown	Undetermined	80.9	Auto Tm							Automatic Ct		Automatic			Automatic	0.0498477
333	N21	1	SYBR	Unknown	Undetermined	81.4	Auto Tm							Automatic Ct		Automatic			Automatic	0.0498477
334	N22	1	SYBR	Unknown	Undetermined	80.2	Auto Tm							Automatic Ct		Automatic			Automatic	0.0498477
335	N23	1	SYBR	Unknown	Undetermined	81.3	Auto Tm							Automatic Ct		Automatic			Automatic	0.0498477
336	N24	1	SYBR	Unknown	Undetermined	78.7	Auto Tm							Automatic Ct		Automatic			Automatic	0.0498477
337	O1	1	SYBR	Unknown	Undetermined	80.1	Auto Tm							Automatic Ct		Automatic			Automatic	0.0498477
338	O2	1	SYBR	Unknown	Undetermined	81.1	Auto Tm							Automatic Ct		Automatic			Automatic	0.0498477
339	O3	1	SYBR	Unknown	Undetermined	81.2	Auto Tm							Automatic Ct		Automatic			Automatic	0.0498477
340	O4	1	SYBR	Unknown	Undetermined	81.7	Auto Tm							Automatic Ct		Automatic			Automatic	0.0498477
341	O5	1	SYBR	Unknown	Undetermined	80.4	Auto Tm							Automatic Ct		Automatic			Automatic	0.0498477
342	O6	1	SYBR	Unknown	Undetermined	78.7	Auto Tm							Automatic Ct		Automatic			Automatic	0.0498477
343	O7	1	SYBR	Unknown	Undetermined	82.5	Auto Tm							Automatic Ct		Automatic			Automatic	0.0498477
344	O8	1	SYBR	Unknown	Undetermined	82.1	Auto Tm							Automatic Ct		Automatic			Automatic	0.0498477
345	O9	1	SYBR	Unknown	Undetermined	81.7	Auto Tm							Automatic Ct		Automatic			Automatic	0.0498477
346	O10	1	SYBR	Unknown	Undetermined	81.6	Auto Tm							Automatic Ct		Automatic			Automatic	0.0498477
347	O11	1	SYBR	Unknown	Undetermined	81.4	Auto Tm							Automatic Ct		Automatic			Automatic	0.0498477
348	O12	1	SYBR	Unknown	Undetermined	81.1	Auto Tm							Automatic Ct		Automatic			Automatic	0.0498477
349	O13	1	SYBR	Unknown	Undetermined	82.6	Auto Tm							Automatic Ct		Automatic			Automatic	0.0498477
350	O14	1	SYBR	Unknown	Undetermined	81	Auto Tm							Automatic Ct		Automatic			Automatic	0.0498477
351	O15	1	SYBR	Unknown	Undetermined	81.5	Auto Tm							Automatic Ct		Automatic			Automatic	0.0498477
352	O16	1	SYBR	Unknown	Undetermined	81.5	Auto Tm							Automatic Ct		Automatic			Automatic	0.0498477
353	O17	1	SYBR	Unknown	Undetermined	78.6	Auto Tm							Automatic Ct		Automatic			Automatic	0.0498477
354	O18	1	SYBR	Unknown	Undetermined	79.6	Auto Tm							Automatic Ct		Automatic			Automatic	0.0498477
355	O19	1	SYBR	Unknown	Undetermined	81.2	Auto Tm							Automatic Ct		Automatic			Automatic	0.0498477
356	O20	1	SYBR	Unknown	Undetermined	79.8	Auto Tm							Automatic Ct		Automatic			Automatic	0.0498477
357	O21	1	SYBR	Unknown	Undetermined	82.6	Auto Tm							Automatic Ct		Automatic			Automatic	0.0498477
358	O22	1	SYBR	Unknown	Undetermined	81.4	Auto Tm							Automatic Ct		Automatic			Automatic	0.0498477
359	O23	1	SYBR	Unknown	Undetermined	81.4	Auto Tm							Automatic Ct		Automatic			Automatic	0.0498477
360	O24	1	SYBR	Unknown	Undetermined	82.2	Auto Tm							Automatic Ct		Automatic			Automatic	0.0498477
361	P1	1	SYBR	Unknown	Undetermined	79.4	Auto Tm							Automatic Ct		Automatic			Automatic	0.0498477
362	P2	1	SYBR	Unknown	Undetermined	78.7	Auto Tm							Automatic Ct		Automatic			Automatic	0.0498477
363	P3	1	SYBR	Unknown	Undetermined	82	Auto Tm							Automatic Ct		Automatic			Automatic	0.0498477
364	P4	1	SYBR	Unknown	Undetermined	81.9	Auto Tm							Automatic Ct		Automatic			Automatic	0.0498477
365	P5	1	SYBR	Unknown	Undetermined	80.5	Auto Tm							Automatic Ct		Automatic			Automatic	0.0498477
366	P6	1	SYBR	Unknown	Undetermined	81.1	Auto Tm							Automatic Ct		Automatic			Automatic	0.0498477
367	P7	1	SYBR	Unknown	Undetermined	82.3	Auto Tm							Automatic Ct		Automatic			Automatic	0.0498477
368	P8	1	SYBR	Unknown	Undetermined	80.7	Auto Tm							Automatic Ct		Automatic			Automatic	0.0498477
369	P9	1	SYBR	Unknown	Undetermined	81.6	Auto Tm							Automatic Ct		Automatic			Automatic	0.0498477
370	P10	1	SYBR	Unknown	Undetermined	82.2	Auto Tm							Automatic Ct		Automatic			Automatic	0.0498477
371	P11	1	SYBR	Unknown	Undetermined	79	Auto Tm							Automatic Ct		Automatic			Automatic	0.0498477
372	P12	1	SYBR	Unknown	Undetermined	81	Auto Tm							Automatic Ct		Automatic			Automatic	0.0498477
373	P13	1	SYBR	Unknown	Undetermined	81.8	Auto Tm							Automatic Ct		Automatic			Automatic	0.0498477
374	P14	1	SYBR	Unknown	Undetermined	81.1	Auto Tm							Automatic Ct		Automatic			Automatic	0.0498477
375	P15	1	SYBR	Unknown	Undetermined	82	Auto Tm							Automatic Ct		Automatic			Automatic	0.0498477
376	P16	1	SYBR	Unknown	Undetermined	81.4	Auto Tm							Automatic Ct		Automatic			Automatic	0.0498477
377	P17	1	SYBR	Unknown	Undetermined	80.8	Auto Tm							Automatic Ct		Automatic			Automatic	0.0498477
378	P18	1	SYBR	Unknown	Undetermined	82.4	Auto Tm							Automatic Ct		Automatic			Automatic	0.0498477
379	P19	1	SYBR	Unknown	Undetermined	80.2	Auto Tm							Automatic Ct		Automatic			Automatic	0.0498477
380	P20	1	SYBR	Unknown	Undetermined	78.1	Auto Tm							Automatic Ct		Automatic			Automatic	0.0498477
381	P21	1	SYBR	Unknown	Undetermined	81	Auto Tm							Automatic Ct		Automatic			Automatic	0.0498477
382	P22	1	SYBR	Unknown	Undetermined	80.4	Auto Tm							Automatic Ct		Automatic			Automatic	0.0498477
383	P23	1	SYBR	Unknown	Undetermined	80.3	Auto Tm							Automatic Ct		Automatic			Automatic	0.0498477
384	P24	1	SYBR	Unknown	Undetermined	81.8	Auto Tm							Automatic Ct		Automatic			Automatic	0.0498477
NAP	LPL
R^2
Slope		cycles/log decade
Y-Intercept

## Sheet: Fig .6E
SDS 2.4	AQ Results	1
Filename	20210214
PlateID
Assay Type	Absolute Quantification
Run DateTime	2021-02-14 16:11:32
Operator
ThermalCycleParams
Sample Information
Well	Sample Name	Detector Name	Reporter	Task	Ct	Tm Value	Tm Type	Quantity	Qty Mean	Qty StdDev	Ct Median	Ct Mean	Ct StdDev	Ct Type	Template Name	Baseline Type	Baseline Start	Baseline Stop	Threshold Type	Threshold	FOS	HMD	LME	EW	BPR	NAW	HNS	HRN	EAF	BAF	TAF	CAF
1	A1	1	SYBR	Unknown	25.0585	81.6	Auto Tm							Automatic Ct		Automatic			Automatic	0.0498477
2	A2	1	SYBR	Unknown	25.9089	81.4	Auto Tm							Automatic Ct		Automatic			Automatic	0.0498477
3	A3	1	SYBR	Unknown	25.5464	81.5	Auto Tm							Automatic Ct		Automatic			Automatic	0.0498477
4	A4	1	SYBR	Unknown	23.8324	81.7	Auto Tm							Automatic Ct		Automatic			Automatic	0.0498477
5	A5	1	SYBR	Unknown	23.5801	81.9	Auto Tm							Automatic Ct		Automatic			Automatic	0.0498477
6	A6	1	SYBR	Unknown	23.783	80	Auto Tm							Automatic Ct		Automatic			Automatic	0.0498477
7	A7	1	SYBR	Unknown	21.9453	81.8	Auto Tm							Automatic Ct		Automatic			Automatic	0.0498477
8	A8	1	SYBR	Unknown	21.6958	81	Auto Tm							Automatic Ct		Automatic			Automatic	0.0498477
9	A9	1	SYBR	Unknown	20.3422	81	Auto Tm							Automatic Ct		Automatic			Automatic	0.0498477
10	A10	1	SYBR	Unknown	29.1376	80.7	Auto Tm							Automatic Ct		Automatic			Automatic	0.0498477
11	A11	1	SYBR	Unknown	29.6008	81	Auto Tm							Automatic Ct		Automatic			Automatic	0.0498477
12	A12	1	SYBR	Unknown	31.1317	80.8	Auto Tm							Automatic Ct		Automatic			Automatic	0.0498477
13	A13	1	SYBR	Unknown	21.6597	81.9	Auto Tm							Automatic Ct		Automatic			Automatic	0.0498477
14	A14	1	SYBR	Unknown	21.5195	81.2	Auto Tm							Automatic Ct		Automatic			Automatic	0.0498477
15	A15	1	SYBR	Unknown	21.1559	81.1	Auto Tm							Automatic Ct		Automatic			Automatic	0.0498477
16	A16	1	SYBR	Unknown	23.8264	81.2	Auto Tm							Automatic Ct		Automatic			Automatic	0.0498477
17	A17	1	SYBR	Unknown	23.8	81.9	Auto Tm							Automatic Ct		Automatic			Automatic	0.0498477
18	A18	1	SYBR	Unknown	22.2714	81	Auto Tm							Automatic Ct		Automatic			Automatic	0.0498477
19	A19	1	SYBR	Unknown	26.6646	80.7	Auto Tm							Automatic Ct		Automatic			Automatic	0.0498477
20	A20	1	SYBR	Unknown	26.2783	81.5	Auto Tm							Automatic Ct		Automatic			Automatic	0.0498477
21	A21	1	SYBR	Unknown	27.4242	80.6	Auto Tm							Automatic Ct		Automatic			Automatic	0.0498477
22	A22	1	SYBR	Unknown	24.2306	81.6	Auto Tm							Automatic Ct		Automatic			Automatic	0.0498477
23	A23	1	SYBR	Unknown	24.8967	80.6	Auto Tm							Automatic Ct		Automatic			Automatic	0.0498477
24	A24	1	SYBR	Unknown	25.0145	82	Auto Tm							Automatic Ct		Automatic			Automatic	0.0498477
25	B1	1	SYBR	Unknown	25.2712	80.5	Auto Tm							Automatic Ct		Automatic			Automatic	0.0498477
26	B2	1	SYBR	Unknown	25.5575	81.1	Auto Tm							Automatic Ct		Automatic			Automatic	0.0498477
27	B3	1	SYBR	Unknown	24.9695	82.9	Auto Tm							Automatic Ct		Automatic			Automatic	0.0498477
28	B4	1	SYBR	Unknown	21.5177	81.5	Auto Tm							Automatic Ct		Automatic			Automatic	0.0498477
29	B5	1	SYBR	Unknown	21.3001	80.6	Auto Tm							Automatic Ct		Automatic			Automatic	0.0498477
30	B6	1	SYBR	Unknown	20.4584	81.5	Auto Tm							Automatic Ct		Automatic			Automatic	0.0498477
31	B7	1	SYBR	Unknown	26.3581	83.8	Auto Tm							Automatic Ct		Automatic			Automatic	0.0498477
32	B8	1	SYBR	Unknown	26.9473	80	Auto Tm							Automatic Ct		Automatic			Automatic	0.0498477
33	B9	1	SYBR	Unknown	27.5991	79.5	Auto Tm							Automatic Ct		Automatic			Automatic	0.0498477
34	B10	1	SYBR	Unknown	29.2815	81.5	Auto Tm							Automatic Ct		Automatic			Automatic	0.0498477
35	B11	1	SYBR	Unknown	29.2153	82.4	Auto Tm							Automatic Ct		Automatic			Automatic	0.0498477
36	B12	1	SYBR	Unknown	30.1644	83.2	Auto Tm							Automatic Ct		Automatic			Automatic	0.0498477
37	B13	1	SYBR	Unknown	25.8542	80.5	Auto Tm							Automatic Ct		Automatic			Automatic	0.0498477
38	B14	1	SYBR	Unknown	25.5778	83.6	Auto Tm							Automatic Ct		Automatic			Automatic	0.0498477
39	B15	1	SYBR	Unknown	23.9357	81	Auto Tm							Automatic Ct		Automatic			Automatic	0.0498477
40	B16	1	SYBR	Unknown	21.3039	81.9	Auto Tm							Automatic Ct		Automatic			Automatic	0.0498477
41	B17	1	SYBR	Unknown	21.0153	81.3	Auto Tm							Automatic Ct		Automatic			Automatic	0.0498477
42	B18	1	SYBR	Unknown	22.5896	80.4	Auto Tm							Automatic Ct		Automatic			Automatic	0.0498477
43	B19	1	SYBR	Unknown	23.03	81.6	Auto Tm							Automatic Ct		Automatic			Automatic	0.0498477
44	B20	1	SYBR	Unknown	23.8017	81.1	Auto Tm							Automatic Ct		Automatic			Automatic	0.0498477
45	B21	1	SYBR	Unknown	25.0103	81.1	Auto Tm							Automatic Ct		Automatic			Automatic	0.0498477
46	B22	1	SYBR	Unknown	26.3843	80.6	Auto Tm							Automatic Ct		Automatic			Automatic	0.0498477
47	B23	1	SYBR	Unknown	26.4119	81.6	Auto Tm							Automatic Ct		Automatic			Automatic	0.0498477
48	B24	1	SYBR	Unknown	26.429	83.4	Auto Tm							Automatic Ct		Automatic			Automatic	0.0498477
49	C1	1	SYBR	Unknown	29.1449	81.3	Auto Tm							Automatic Ct		Automatic			Automatic	0.0498477
50	C2	1	SYBR	Unknown	29.6256	81.6	Auto Tm							Automatic Ct		Automatic			Automatic	0.0498477
51	C3	1	SYBR	Unknown	29.2435	80.6	Auto Tm							Automatic Ct		Automatic			Automatic	0.0498477
52	C4	1	SYBR	Unknown	25.4749	80.3	Auto Tm							Automatic Ct		Automatic			Automatic	0.0498477
53	C5	1	SYBR	Unknown	25.9348	80.6	Auto Tm							Automatic Ct		Automatic			Automatic	0.0498477
54	C6	1	SYBR	Unknown	25.45	82	Auto Tm							Automatic Ct		Automatic			Automatic	0.0498477
55	C7	1	SYBR	Unknown	24.594	80.1	Auto Tm							Automatic Ct		Automatic			Automatic	0.0498477
56	C8	1	SYBR	Unknown	24.857	81.8	Auto Tm							Automatic Ct		Automatic			Automatic	0.0498477
57	C9	1	SYBR	Unknown	23.319	80.6	Auto Tm							Automatic Ct		Automatic			Automatic	0.0498477
58	C10	1	SYBR	Unknown	26.4431	81.1	Auto Tm							Automatic Ct		Automatic			Automatic	0.0498477
59	C11	1	SYBR	Unknown	26.0576	80.3	Auto Tm							Automatic Ct		Automatic			Automatic	0.0498477
60	C12	1	SYBR	Unknown	26.9087	80.4	Auto Tm							Automatic Ct		Automatic			Automatic	0.0498477
61	C13	1	SYBR	Unknown	23.1089	83.6	Auto Tm							Automatic Ct		Automatic			Automatic	0.0498477
62	C14	1	SYBR	Unknown	23.775	82	Auto Tm							Automatic Ct		Automatic			Automatic	0.0498477
63	C15	1	SYBR	Unknown	22.7502	81.8	Auto Tm							Automatic Ct		Automatic			Automatic	0.0498477
64	C16	1	SYBR	Unknown	25.7836	80.9	Auto Tm							Automatic Ct		Automatic			Automatic	0.0498477
65	C17	1	SYBR	Unknown	25.3773	80.6	Auto Tm							Automatic Ct		Automatic			Automatic	0.0498477
66	C18	1	SYBR	Unknown	26.4735	81.2	Auto Tm							Automatic Ct		Automatic			Automatic	0.0498477
67	C19	1	SYBR	Unknown	23.1992	81	Auto Tm							Automatic Ct		Automatic			Automatic	0.0498477
68	C20	1	SYBR	Unknown	23.131	81.5	Auto Tm							Automatic Ct		Automatic			Automatic	0.0498477
69	C21	1	SYBR	Unknown	22.7567	81	Auto Tm							Automatic Ct		Automatic			Automatic	0.0498477
70	C22	1	SYBR	Unknown	21.4347	82.3	Auto Tm							Automatic Ct		Automatic			Automatic	0.0498477
71	C23	1	SYBR	Unknown	21.8327	81.5	Auto Tm							Automatic Ct		Automatic			Automatic	0.0498477
72	C24	1	SYBR	Unknown	20.558	80.6	Auto Tm							Automatic Ct		Automatic			Automatic	0.0498477
73	D1	1	SYBR	Unknown	25.6038	81.6	Auto Tm							Automatic Ct		Automatic			Automatic	0.0498477
74	D2	1	SYBR	Unknown	25.2125	81.6	Auto Tm							Automatic Ct		Automatic			Automatic	0.0498477
75	D3	1	SYBR	Unknown	26.0615	81	Auto Tm							Automatic Ct		Automatic			Automatic	0.0498477
76	D4	1	SYBR	Unknown	26.0945	81.4	Auto Tm							Automatic Ct		Automatic			Automatic	0.0498477
77	D5	1	SYBR	Unknown	26.1734	80.1	Auto Tm							Automatic Ct		Automatic			Automatic	0.0498477
78	D6	1	SYBR	Unknown	28.0989	82.1	Auto Tm							Automatic Ct		Automatic			Automatic	0.0498477
79	D7	1	SYBR	Unknown	24.0439	82.5	Auto Tm							Automatic Ct		Automatic			Automatic	0.0498477
80	D8	1	SYBR	Unknown	24.2235	82.7	Auto Tm							Automatic Ct		Automatic			Automatic	0.0498477
81	D9	1	SYBR	Unknown	24.7886	82	Auto Tm							Automatic Ct		Automatic			Automatic	0.0498477
82	D10	1	SYBR	Unknown	25.7504	83.1	Auto Tm							Automatic Ct		Automatic			Automatic	0.0498477
83	D11	1	SYBR	Unknown	25.9309	82.1	Auto Tm							Automatic Ct		Automatic			Automatic	0.0498477
84	D12	1	SYBR	Unknown	25.0075	80.6	Auto Tm							Automatic Ct		Automatic			Automatic	0.0498477
85	D13	1	SYBR	Unknown	21.422	81	Auto Tm							Automatic Ct		Automatic			Automatic	0.0498477
86	D14	1	SYBR	Unknown	21.3389	81.6	Auto Tm							Automatic Ct		Automatic			Automatic	0.0498477
87	D15	1	SYBR	Unknown	22.4572	80.1	Auto Tm							Automatic Ct		Automatic			Automatic	0.0498477
88	D16	1	SYBR	Unknown	26.9491	80.1	Auto Tm							Automatic Ct		Automatic			Automatic	0.0498477
89	D17	1	SYBR	Unknown	26.4946	81	Auto Tm							Automatic Ct		Automatic			Automatic	0.0498477
90	D18	1	SYBR	Unknown	25.0623	80.1	Auto Tm							Automatic Ct		Automatic			Automatic	0.0498477
91	D19	1	SYBR	Unknown	23.1617	81.7	Auto Tm							Automatic Ct		Automatic			Automatic	0.0498477
92	D20	1	SYBR	Unknown	23.725	81.9	Auto Tm							Automatic Ct		Automatic			Automatic	0.0498477
93	D21	1	SYBR	Unknown	23.7362	80.4	Auto Tm							Automatic Ct		Automatic			Automatic	0.0498477
94	D22	1	SYBR	Unknown	27.1944	81.9	Auto Tm							Automatic Ct		Automatic			Automatic	0.0498477
95	D23	1	SYBR	Unknown	27.5689	81.2	Auto Tm							Automatic Ct		Automatic			Automatic	0.0498477
96	D24	1	SYBR	Unknown	28.993	80.4	Auto Tm							Automatic Ct		Automatic			Automatic	0.0498477
97	E1	1	SYBR	Unknown	25.4395	81.5	Auto Tm							Automatic Ct		Automatic			Automatic	0.0498477
98	E2	1	SYBR	Unknown	25.8002	81.1	Auto Tm							Automatic Ct		Automatic			Automatic	0.0498477
99	E3	1	SYBR	Unknown	25.7286	80	Auto Tm							Automatic Ct		Automatic			Automatic	0.0498477
100	E4	1	SYBR	Unknown	29.7046	81.6	Auto Tm							Automatic Ct		Automatic			Automatic	0.0498477
101	E5	1	SYBR	Unknown	29.9815	81.7	Auto Tm							Automatic Ct		Automatic			Automatic	0.0498477
102	E6	1	SYBR	Unknown	29.2182	81.4	Auto Tm							Automatic Ct		Automatic			Automatic	0.0498477
103	E7	1	SYBR	Unknown	21.7563	80.9	Auto Tm							Automatic Ct		Automatic			Automatic	0.0498477
104	E8	1	SYBR	Unknown	21.8961	81.7	Auto Tm							Automatic Ct		Automatic			Automatic	0.0498477
105	E9	1	SYBR	Unknown	20.88	81.3	Auto Tm							Automatic Ct		Automatic			Automatic	0.0498477
106	E10	1	SYBR	Unknown	23.8237	83.7	Auto Tm							Automatic Ct		Automatic			Automatic	0.0498477
107	E11	1	SYBR	Unknown	23.2434	80.2	Auto Tm							Automatic Ct		Automatic			Automatic	0.0498477
108	E12	1	SYBR	Unknown	22.6898	80.1	Auto Tm							Automatic Ct		Automatic			Automatic	0.0498477
109	E13	1	SYBR	Unknown	24.1236	81	Auto Tm							Automatic Ct		Automatic			Automatic	0.0498477
110	E14	1	SYBR	Unknown	24.3932	81	Auto Tm							Automatic Ct		Automatic			Automatic	0.0498477
111	E15	1	SYBR	Unknown	24.2283	81.7	Auto Tm							Automatic Ct		Automatic			Automatic	0.0498477
112	E16	1	SYBR	Unknown	25.3202	80.5	Auto Tm							Automatic Ct		Automatic			Automatic	0.0498477
113	E17	1	SYBR	Unknown	25.6257	81.3	Auto Tm							Automatic Ct		Automatic			Automatic	0.0498477
114	E18	1	SYBR	Unknown	26.1862	81.4	Auto Tm							Automatic Ct		Automatic			Automatic	0.0498477
115	E19	1	SYBR	Unknown	26.6212	80.6	Auto Tm							Automatic Ct		Automatic			Automatic	0.0498477
116	E20	1	SYBR	Unknown	26.2458	81	Auto Tm							Automatic Ct		Automatic			Automatic	0.0498477
117	E21	1	SYBR	Unknown	27.9801	81.8	Auto Tm							Automatic Ct		Automatic			Automatic	0.0498477
118	E22	1	SYBR	Unknown	21.9565	80.5	Auto Tm							Automatic Ct		Automatic			Automatic	0.0498477
119	E23	1	SYBR	Unknown	21.3531	81.5	Auto Tm							Automatic Ct		Automatic			Automatic	0.0498477
120	E24	1	SYBR	Unknown	20.9628	83	Auto Tm							Automatic Ct		Automatic			Automatic	0.0498477
121	F1	1	SYBR	Unknown	26.9657	80.8	Auto Tm							Automatic Ct		Automatic			Automatic	0.0498477
122	F2	1	SYBR	Unknown	26.0372	81.8	Auto Tm							Automatic Ct		Automatic			Automatic	0.0498477
123	F3	1	SYBR	Unknown	27.6475	79.7	Auto Tm							Automatic Ct		Automatic			Automatic	0.0498477
124	F4	1	SYBR	Unknown	27.6723	81.2	Auto Tm							Automatic Ct		Automatic			Automatic	0.0498477
125	F5	1	SYBR	Unknown	27.3198	81.8	Auto Tm							Automatic Ct		Automatic			Automatic	0.0498477
126	F6	1	SYBR	Unknown	28.2778	80.8	Auto Tm							Automatic Ct		Automatic			Automatic	0.0498477
127	F7	1	SYBR	Unknown	25.6037	81.2	Auto Tm							Automatic Ct		Automatic			Automatic	0.0498477
128	F8	1	SYBR	Unknown	25.7061	80.6	Auto Tm							Automatic Ct		Automatic			Automatic	0.0498477
129	F9	1	SYBR	Unknown	24.4347	80.5	Auto Tm							Automatic Ct		Automatic			Automatic	0.0498477
130	F10	1	SYBR	Unknown	24.9385	80.4	Auto Tm							Automatic Ct		Automatic			Automatic	0.0498477
131	F11	1	SYBR	Unknown	24.8195	81.7	Auto Tm							Automatic Ct		Automatic			Automatic	0.0498477
132	F12	1	SYBR	Unknown	22.9641	81.5	Auto Tm							Automatic Ct		Automatic			Automatic	0.0498477
133	F13	1	SYBR	Unknown	26.9666	81.9	Auto Tm							Automatic Ct		Automatic			Automatic	0.0498477
134	F14	1	SYBR	Unknown	26.4203	80.3	Auto Tm							Automatic Ct		Automatic			Automatic	0.0498477
135	F15	1	SYBR	Unknown	25.2807	81.9	Auto Tm							Automatic Ct		Automatic			Automatic	0.0498477
136	F16	1	SYBR	Unknown	27.2888	82	Auto Tm							Automatic Ct		Automatic			Automatic	0.0498477
137	F17	1	SYBR	Unknown	27.5758	81.3	Auto Tm							Automatic Ct		Automatic			Automatic	0.0498477
138	F18	1	SYBR	Unknown	27.3231	80.5	Auto Tm							Automatic Ct		Automatic			Automatic	0.0498477
139	F19	1	SYBR	Unknown	27.4245	80.1	Auto Tm							Automatic Ct		Automatic			Automatic	0.0498477
140	F20	1	SYBR	Unknown	27.8615	80.9	Auto Tm							Automatic Ct		Automatic			Automatic	0.0498477
141	F21	1	SYBR	Unknown	26.292	80.6	Auto Tm							Automatic Ct		Automatic			Automatic	0.0498477
142	F22	1	SYBR	Unknown	24.2729	83.5	Auto Tm							Automatic Ct		Automatic			Automatic	0.0498477
143	F23	1	SYBR	Unknown	24.7582	81.1	Auto Tm							Automatic Ct		Automatic			Automatic	0.0498477
144	F24	1	SYBR	Unknown	23.3129	82	Auto Tm							Automatic Ct		Automatic			Automatic	0.0498477
145	G1	1	SYBR	Unknown	26.8925	81.4	Auto Tm							Automatic Ct		Automatic			Automatic	0.0498477
146	G2	1	SYBR	Unknown	26.5947	81.8	Auto Tm							Automatic Ct		Automatic			Automatic	0.0498477
147	G3	1	SYBR	Unknown	24.6798	80.8	Auto Tm							Automatic Ct		Automatic			Automatic	0.0498477
148	G4	1	SYBR	Unknown	23.8511	79.8	Auto Tm							Automatic Ct		Automatic			Automatic	0.0498477
149	G5	1	SYBR	Unknown	23.6672	80.7	Auto Tm							Automatic Ct		Automatic			Automatic	0.0498477
150	G6	1	SYBR	Unknown	23.1341	81.8	Auto Tm							Automatic Ct		Automatic			Automatic	0.0498477
151	G7	1	SYBR	Unknown	24.8074	80.1	Auto Tm							Automatic Ct		Automatic			Automatic	0.0498477
152	G8	1	SYBR	Unknown	24.1727	81.1	Auto Tm							Automatic Ct		Automatic			Automatic	0.0498477
153	G9	1	SYBR	Unknown	24.8435	80.5	Auto Tm							Automatic Ct		Automatic			Automatic	0.0498477
154	G10	1	SYBR	Unknown	26.8439	82.9	Auto Tm							Automatic Ct		Automatic			Automatic	0.0498477
155	G11	1	SYBR	Unknown	26.709	81.3	Auto Tm							Automatic Ct		Automatic			Automatic	0.0498477
156	G12	1	SYBR	Unknown	26.0112	80.5	Auto Tm							Automatic Ct		Automatic			Automatic	0.0498477
157	G13	1	SYBR	Unknown	29.8109	81.4	Auto Tm							Automatic Ct		Automatic			Automatic	0.0498477
158	G14	1	SYBR	Unknown	29.022	81.1	Auto Tm							Automatic Ct		Automatic			Automatic	0.0498477
159	G15	1	SYBR	Unknown	30.0463	82	Auto Tm							Automatic Ct		Automatic			Automatic	0.0498477
160	G16	1	SYBR	Unknown	25.1324	81	Auto Tm							Automatic Ct		Automatic			Automatic	0.0498477
161	G17	1	SYBR	Unknown	25.255	80.7	Auto Tm							Automatic Ct		Automatic			Automatic	0.0498477
162	G18	1	SYBR	Unknown	25.9855	81.2	Auto Tm							Automatic Ct		Automatic			Automatic	0.0498477
163	G19	1	SYBR	Unknown	27.2758	82	Auto Tm							Automatic Ct		Automatic			Automatic	0.0498477
164	G20	1	SYBR	Unknown	27.0995	80.8	Auto Tm							Automatic Ct		Automatic			Automatic	0.0498477
165	G21	1	SYBR	Unknown	29.3787	80.9	Auto Tm							Automatic Ct		Automatic			Automatic	0.0498477
166	G22	1	SYBR	Unknown	26.4305	81	Auto Tm							Automatic Ct		Automatic			Automatic	0.0498477
167	G23	1	SYBR	Unknown	26.0717	80.5	Auto Tm							Automatic Ct		Automatic			Automatic	0.0498477
168	G24	1	SYBR	Unknown	26.9383	81.7	Auto Tm							Automatic Ct		Automatic			Automatic	0.0498477
169	H1	1	SYBR	Unknown	24.3953	80.2	Auto Tm							Automatic Ct		Automatic			Automatic	0.0498477
170	H2	1	SYBR	Unknown	24.7509	79.9	Auto Tm							Automatic Ct		Automatic			Automatic	0.0498477
171	H3	1	SYBR	Unknown	25.6512	81.1	Auto Tm							Automatic Ct		Automatic			Automatic	0.0498477
172	H4	1	SYBR	Unknown	25.4138	81.4	Auto Tm							Automatic Ct		Automatic			Automatic	0.0498477
173	H5	1	SYBR	Unknown	25.744	81.4	Auto Tm							Automatic Ct		Automatic			Automatic	0.0498477
174	H6	1	SYBR	Unknown	24.4871	81.9	Auto Tm							Automatic Ct		Automatic			Automatic	0.0498477
175	H7	1	SYBR	Unknown	26.4822	80.1	Auto Tm							Automatic Ct		Automatic			Automatic	0.0498477
176	H8	1	SYBR	Unknown	26.4113	80.7	Auto Tm							Automatic Ct		Automatic			Automatic	0.0498477
177	H9	1	SYBR	Unknown	26.0959	82	Auto Tm							Automatic Ct		Automatic			Automatic	0.0498477
178	H10	1	SYBR	Unknown	23.4879	81.7	Auto Tm							Automatic Ct		Automatic			Automatic	0.0498477
179	H11	1	SYBR	Unknown	23.1655	81.6	Auto Tm							Automatic Ct		Automatic			Automatic	0.0498477
180	H12	1	SYBR	Unknown	25.0872	81.6	Auto Tm							Automatic Ct		Automatic			Automatic	0.0498477
181	H13	1	SYBR	Unknown	Undetermined	81.2	Auto Tm							Automatic Ct		Automatic			Automatic	0.0498477
182	H14	1	SYBR	Unknown	Undetermined	82.6	Auto Tm							Automatic Ct		Automatic			Automatic	0.0498477
183	H15	1	SYBR	Unknown	Undetermined	81.9	Auto Tm							Automatic Ct		Automatic			Automatic	0.0498477
184	H16	1	SYBR	Unknown	Undetermined	81.7	Auto Tm							Automatic Ct		Automatic			Automatic	0.0498477
185	H17	1	SYBR	Unknown	Undetermined	80.3	Auto Tm							Automatic Ct		Automatic			Automatic	0.0498477
186	H18	1	SYBR	Unknown	Undetermined	79.1	Auto Tm							Automatic Ct		Automatic			Automatic	0.0498477
187	H19	1	SYBR	Unknown	Undetermined	80.5	Auto Tm							Automatic Ct		Automatic			Automatic	0.0498477
188	H20	1	SYBR	Unknown	Undetermined	81.2	Auto Tm							Automatic Ct		Automatic			Automatic	0.0498477
189	H21	1	SYBR	Unknown	Undetermined	83.9	Auto Tm							Automatic Ct		Automatic			Automatic	0.0498477
190	H22	1	SYBR	Unknown	Undetermined	81.1	Auto Tm							Automatic Ct		Automatic			Automatic	0.0498477
191	H23	1	SYBR	Unknown	Undetermined	81.6	Auto Tm							Automatic Ct		Automatic			Automatic	0.0498477
192	H24	1	SYBR	Unknown	Undetermined	81.6	Auto Tm							Automatic Ct		Automatic			Automatic	0.0498477
193	I1	1	SYBR	Unknown	17.2503	80.5	Auto Tm							Automatic Ct		Automatic			Automatic	0.0498477
194	I2	1	SYBR	Unknown	17.6952	80.3	Auto Tm							Automatic Ct		Automatic			Automatic	0.0498477
195	I3	1	SYBR	Unknown	17.0953	81.8	Auto Tm							Automatic Ct		Automatic			Automatic	0.0498477
196	I4	1	SYBR	Unknown	16.0106	81.4	Auto Tm							Automatic Ct		Automatic			Automatic	0.0498477
197	I5	1	SYBR	Unknown	16.0853	81.2	Auto Tm							Automatic Ct		Automatic			Automatic	0.0498477
198	I6	1	SYBR	Unknown	16.5955	84	Auto Tm							Automatic Ct		Automatic			Automatic	0.0498477
199	I7	1	SYBR	Unknown	13.9939	81.7	Auto Tm							Automatic Ct		Automatic			Automatic	0.0498477
200	I8	1	SYBR	Unknown	13.1592	81	Auto Tm							Automatic Ct		Automatic			Automatic	0.0498477
201	I9	1	SYBR	Unknown	11.9947	81.8	Auto Tm							Automatic Ct		Automatic			Automatic	0.0498477
202	I10	1	SYBR	Unknown	21.4062	81.6	Auto Tm							Automatic Ct		Automatic			Automatic	0.0498477
203	I11	1	SYBR	Unknown	21.066	83.8	Auto Tm							Automatic Ct		Automatic			Automatic	0.0498477
204	I12	1	SYBR	Unknown	22.5906	83.4	Auto Tm							Automatic Ct		Automatic			Automatic	0.0498477
205	I13	1	SYBR	Unknown	13.213	80	Auto Tm							Automatic Ct		Automatic			Automatic	0.0498477
206	I14	1	SYBR	Unknown	13.6664	81.9	Auto Tm							Automatic Ct		Automatic			Automatic	0.0498477
207	I15	1	SYBR	Unknown	12.7014	80.9	Auto Tm							Automatic Ct		Automatic			Automatic	0.0498477
208	I16	1	SYBR	Unknown	15.6575	81.8	Auto Tm							Automatic Ct		Automatic			Automatic	0.0498477
209	I17	1	SYBR	Unknown	15.9057	83.4	Auto Tm							Automatic Ct		Automatic			Automatic	0.0498477
210	I18	1	SYBR	Unknown	14.784	82.7	Auto Tm							Automatic Ct		Automatic			Automatic	0.0498477
211	I19	1	SYBR	Unknown	18.665	81.6	Auto Tm							Automatic Ct		Automatic			Automatic	0.0498477
212	I20	1	SYBR	Unknown	18.2324	82.7	Auto Tm							Automatic Ct		Automatic			Automatic	0.0498477
213	I21	1	SYBR	Unknown	19.4962	80.4	Auto Tm							Automatic Ct		Automatic			Automatic	0.0498477
214	I22	1	SYBR	Unknown	16.5793	81	Auto Tm							Automatic Ct		Automatic			Automatic	0.0498477
215	I23	1	SYBR	Unknown	16.6099	83.4	Auto Tm							Automatic Ct		Automatic			Automatic	0.0498477
216	I24	1	SYBR	Unknown	17.6602	81.4	Auto Tm							Automatic Ct		Automatic			Automatic	0.0498477
217	J1	1	SYBR	Unknown	15.5193	80.8	Auto Tm							Automatic Ct		Automatic			Automatic	0.0498477
218	J2	1	SYBR	Unknown	15.0604	81.3	Auto Tm							Automatic Ct		Automatic			Automatic	0.0498477
219	J3	1	SYBR	Unknown	17.0757	79.9	Auto Tm							Automatic Ct		Automatic			Automatic	0.0498477
220	J4	1	SYBR	Unknown	13.3008	80.2	Auto Tm							Automatic Ct		Automatic			Automatic	0.0498477
221	J5	1	SYBR	Unknown	13.6266	81.6	Auto Tm							Automatic Ct		Automatic			Automatic	0.0498477
222	J6	1	SYBR	Unknown	12.5625	81.1	Auto Tm							Automatic Ct		Automatic			Automatic	0.0498477
223	J7	1	SYBR	Unknown	18.7811	81.7	Auto Tm							Automatic Ct		Automatic			Automatic	0.0498477
224	J8	1	SYBR	Unknown	18.6389	80.1	Auto Tm							Automatic Ct		Automatic			Automatic	0.0498477
225	J9	1	SYBR	Unknown	18.9758	82	Auto Tm							Automatic Ct		Automatic			Automatic	0.0498477
226	J10	1	SYBR	Unknown	21.3756	80.1	Auto Tm							Automatic Ct		Automatic			Automatic	0.0498477
227	J11	1	SYBR	Unknown	21.3711	81.9	Auto Tm							Automatic Ct		Automatic			Automatic	0.0498477
228	J12	1	SYBR	Unknown	22.144	80.9	Auto Tm							Automatic Ct		Automatic			Automatic	0.0498477
229	J13	1	SYBR	Unknown	16.2516	81.6	Auto Tm							Automatic Ct		Automatic			Automatic	0.0498477
230	J14	1	SYBR	Unknown	16.3142	81.9	Auto Tm							Automatic Ct		Automatic			Automatic	0.0498477
231	J15	1	SYBR	Unknown	16.8572	81.1	Auto Tm							Automatic Ct		Automatic			Automatic	0.0498477
232	J16	1	SYBR	Unknown	12.5054	80.2	Auto Tm							Automatic Ct		Automatic			Automatic	0.0498477
233	J17	1	SYBR	Unknown	12.3642	81.2	Auto Tm							Automatic Ct		Automatic			Automatic	0.0498477
234	J18	1	SYBR	Unknown	12.8908	81.6	Auto Tm							Automatic Ct		Automatic			Automatic	0.0498477
235	J19	1	SYBR	Unknown	15.6005	81.9	Auto Tm							Automatic Ct		Automatic			Automatic	0.0498477
236	J20	1	SYBR	Unknown	15.5586	81.2	Auto Tm							Automatic Ct		Automatic			Automatic	0.0498477
237	J21	1	SYBR	Unknown	14.5791	81.1	Auto Tm							Automatic Ct		Automatic			Automatic	0.0498477
238	J22	1	SYBR	Unknown	19.9637	81.9	Auto Tm							Automatic Ct		Automatic			Automatic	0.0498477
239	J23	1	SYBR	Unknown	19.1985	81.9	Auto Tm							Automatic Ct		Automatic			Automatic	0.0498477
240	J24	1	SYBR	Unknown	19.4435	81.5	Auto Tm							Automatic Ct		Automatic			Automatic	0.0498477
241	K1	1	SYBR	Unknown	22.7245	81.6	Auto Tm							Automatic Ct		Automatic			Automatic	0.0498477
242	K2	1	SYBR	Unknown	22.9101	80.5	Auto Tm							Automatic Ct		Automatic			Automatic	0.0498477
243	K3	1	SYBR	Unknown	21.502	80.3	Auto Tm							Automatic Ct		Automatic			Automatic	0.0498477
244	K4	1	SYBR	Unknown	17.3081	80.7	Auto Tm							Automatic Ct		Automatic			Automatic	0.0498477
245	K5	1	SYBR	Unknown	17.7008	81.7	Auto Tm							Automatic Ct		Automatic			Automatic	0.0498477
246	K6	1	SYBR	Unknown	18.9875	80.7	Auto Tm							Automatic Ct		Automatic			Automatic	0.0498477
247	K7	1	SYBR	Unknown	16.7845	81.7	Auto Tm							Automatic Ct		Automatic			Automatic	0.0498477
248	K8	1	SYBR	Unknown	16.6162	79.6	Auto Tm							Automatic Ct		Automatic			Automatic	0.0498477
249	K9	1	SYBR	Unknown	16.648	81.4	Auto Tm							Automatic Ct		Automatic			Automatic	0.0498477
250	K10	1	SYBR	Unknown	20.0776	81.6	Auto Tm							Automatic Ct		Automatic			Automatic	0.0498477
251	K11	1	SYBR	Unknown	20.4751	81.4	Auto Tm							Automatic Ct		Automatic			Automatic	0.0498477
252	K12	1	SYBR	Unknown	20.6734	81.2	Auto Tm							Automatic Ct		Automatic			Automatic	0.0498477
253	K13	1	SYBR	Unknown	17.7473	81.7	Auto Tm							Automatic Ct		Automatic			Automatic	0.0498477
254	K14	1	SYBR	Unknown	17.9413	81.2	Auto Tm							Automatic Ct		Automatic			Automatic	0.0498477
255	K15	1	SYBR	Unknown	15.795	81.1	Auto Tm							Automatic Ct		Automatic			Automatic	0.0498477
256	K16	1	SYBR	Unknown	17.2306	81.6	Auto Tm							Automatic Ct		Automatic			Automatic	0.0498477
257	K17	1	SYBR	Unknown	17.0924	81.2	Auto Tm							Automatic Ct		Automatic			Automatic	0.0498477
258	K18	1	SYBR	Unknown	19.6503	81.2	Auto Tm							Automatic Ct		Automatic			Automatic	0.0498477
259	K19	1	SYBR	Unknown	14.7935	80.5	Auto Tm							Automatic Ct		Automatic			Automatic	0.0498477
260	K20	1	SYBR	Unknown	14.3395	81.7	Auto Tm							Automatic Ct		Automatic			Automatic	0.0498477
261	K21	1	SYBR	Unknown	12.8911	79.2	Auto Tm							Automatic Ct		Automatic			Automatic	0.0498477
262	K22	1	SYBR	Unknown	9.18225	82	Auto Tm							Automatic Ct		Automatic			Automatic	0.0498477
263	K23	1	SYBR	Unknown	9.96258	81.4	Auto Tm							Automatic Ct		Automatic			Automatic	0.0498477
264	K24	1	SYBR	Unknown	9.29832	81.8	Auto Tm							Automatic Ct		Automatic			Automatic	0.0498477
265	L1	1	SYBR	Unknown	16.4354	81.2	Auto Tm							Automatic Ct		Automatic			Automatic	0.0498477
266	L2	1	SYBR	Unknown	16.0812	80.1	Auto Tm							Automatic Ct		Automatic			Automatic	0.0498477
267	L3	1	SYBR	Unknown	17.3233	81.3	Auto Tm							Automatic Ct		Automatic			Automatic	0.0498477
268	L4	1	SYBR	Unknown	19.3932	79.1	Auto Tm							Automatic Ct		Automatic			Automatic	0.0498477
269	L5	1	SYBR	Unknown	19.0319	82	Auto Tm							Automatic Ct		Automatic			Automatic	0.0498477
270	L6	1	SYBR	Unknown	20.9823	81.1	Auto Tm							Automatic Ct		Automatic			Automatic	0.0498477
271	L7	1	SYBR	Unknown	17.0084	80.7	Auto Tm							Automatic Ct		Automatic			Automatic	0.0498477
272	L8	1	SYBR	Unknown	17.6156	80.4	Auto Tm							Automatic Ct		Automatic			Automatic	0.0498477
273	L9	1	SYBR	Unknown	17.3195	81.5	Auto Tm							Automatic Ct		Automatic			Automatic	0.0498477
274	L10	1	SYBR	Unknown	15.3394	81.5	Auto Tm							Automatic Ct		Automatic			Automatic	0.0498477
275	L11	1	SYBR	Unknown	15.9493	81.7	Auto Tm							Automatic Ct		Automatic			Automatic	0.0498477
276	L12	1	SYBR	Unknown	14.5883	80	Auto Tm							Automatic Ct		Automatic			Automatic	0.0498477
277	L13	1	SYBR	Unknown	15.8114	80.5	Auto Tm							Automatic Ct		Automatic			Automatic	0.0498477
278	L14	1	SYBR	Unknown	15.3773	81	Auto Tm							Automatic Ct		Automatic			Automatic	0.0498477
279	L15	1	SYBR	Unknown	15.5556	80.6	Auto Tm							Automatic Ct		Automatic			Automatic	0.0498477
280	L16	1	SYBR	Unknown	17.9469	80.3	Auto Tm							Automatic Ct		Automatic			Automatic	0.0498477
281	L17	1	SYBR	Unknown	17.0547	81.4	Auto Tm							Automatic Ct		Automatic			Automatic	0.0498477
282	L18	1	SYBR	Unknown	16.0475	81.8	Auto Tm							Automatic Ct		Automatic			Automatic	0.0498477
283	L19	1	SYBR	Unknown	14.2027	81.9	Auto Tm							Automatic Ct		Automatic			Automatic	0.0498477
284	L20	1	SYBR	Unknown	14.7396	80.1	Auto Tm							Automatic Ct		Automatic			Automatic	0.0498477
285	L21	1	SYBR	Unknown	14.631	79.2	Auto Tm							Automatic Ct		Automatic			Automatic	0.0498477
286	L22	1	SYBR	Unknown	19.7254	83.9	Auto Tm							Automatic Ct		Automatic			Automatic	0.0498477
287	L23	1	SYBR	Unknown	19.0005	81.3	Auto Tm							Automatic Ct		Automatic			Automatic	0.0498477
288	L24	1	SYBR	Unknown	20.5811	80.5	Auto Tm							Automatic Ct		Automatic			Automatic	0.0498477
289	M1	1	SYBR	Unknown	16.7851	80.3	Auto Tm							Automatic Ct		Automatic			Automatic	0.0498477
290	M2	1	SYBR	Unknown	16.2625	82.1	Auto Tm							Automatic Ct		Automatic			Automatic	0.0498477
291	M3	1	SYBR	Unknown	17.1647	79.5	Auto Tm							Automatic Ct		Automatic			Automatic	0.0498477
292	M4	1	SYBR	Unknown	21.0373	79.8	Auto Tm							Automatic Ct		Automatic			Automatic	0.0498477
293	M5	1	SYBR	Unknown	21.1385	81.2	Auto Tm							Automatic Ct		Automatic			Automatic	0.0498477
294	M6	1	SYBR	Unknown	22.8612	81.7	Auto Tm							Automatic Ct		Automatic			Automatic	0.0498477
295	M7	1	SYBR	Unknown	14.6053	81.3	Auto Tm							Automatic Ct		Automatic			Automatic	0.0498477
296	M8	1	SYBR	Unknown	14.7599	80.7	Auto Tm							Automatic Ct		Automatic			Automatic	0.0498477
297	M9	1	SYBR	Unknown	13.7824	83.7	Auto Tm							Automatic Ct		Automatic			Automatic	0.0498477
298	M10	1	SYBR	Unknown	15.8141	80.9	Auto Tm							Automatic Ct		Automatic			Automatic	0.0498477
299	M11	1	SYBR	Unknown	15.8798	83.8	Auto Tm							Automatic Ct		Automatic			Automatic	0.0498477
300	M12	1	SYBR	Unknown	13.8035	81.1	Auto Tm							Automatic Ct		Automatic			Automatic	0.0498477
301	M13	1	SYBR	Unknown	17.85	81.7	Auto Tm							Automatic Ct		Automatic			Automatic	0.0498477
302	M14	1	SYBR	Unknown	17.8842	81.9	Auto Tm							Automatic Ct		Automatic			Automatic	0.0498477
303	M15	1	SYBR	Unknown	15.5584	80.5	Auto Tm							Automatic Ct		Automatic			Automatic	0.0498477
304	M16	1	SYBR	Unknown	18.359	80.2	Auto Tm							Automatic Ct		Automatic			Automatic	0.0498477
305	M17	1	SYBR	Unknown	18.066	80.4	Auto Tm							Automatic Ct		Automatic			Automatic	0.0498477
306	M18	1	SYBR	Unknown	18.6968	81.5	Auto Tm							Automatic Ct		Automatic			Automatic	0.0498477
307	M19	1	SYBR	Unknown	17.4273	81.7	Auto Tm							Automatic Ct		Automatic			Automatic	0.0498477
308	M20	1	SYBR	Unknown	17.7733	81.3	Auto Tm							Automatic Ct		Automatic			Automatic	0.0498477
309	M21	1	SYBR	Unknown	17.7593	81.7	Auto Tm							Automatic Ct		Automatic			Automatic	0.0498477
310	M22	1	SYBR	Unknown	12.1833	81.4	Auto Tm							Automatic Ct		Automatic			Automatic	0.0498477
311	M23	1	SYBR	Unknown	12.5533	81.1	Auto Tm							Automatic Ct		Automatic			Automatic	0.0498477
312	M24	1	SYBR	Unknown	13.8247	80	Auto Tm							Automatic Ct		Automatic			Automatic	0.0498477
313	N1	1	SYBR	Unknown	18.0904	80.5	Auto Tm							Automatic Ct		Automatic			Automatic	0.0498477
314	N2	1	SYBR	Unknown	18.4366	80.3	Auto Tm							Automatic Ct		Automatic			Automatic	0.0498477
315	N3	1	SYBR	Unknown	18.8825	81.6	Auto Tm							Automatic Ct		Automatic			Automatic	0.0498477
316	N4	1	SYBR	Unknown	18.29	80.6	Auto Tm							Automatic Ct		Automatic			Automatic	0.0498477
317	N5	1	SYBR	Unknown	18.6532	81.8	Auto Tm							Automatic Ct		Automatic			Automatic	0.0498477
318	N6	1	SYBR	Unknown	18.4551	81.9	Auto Tm							Automatic Ct		Automatic			Automatic	0.0498477
319	N7	1	SYBR	Unknown	17.1466	79.7	Auto Tm							Automatic Ct		Automatic			Automatic	0.0498477
320	N8	1	SYBR	Unknown	17.2057	80.5	Auto Tm							Automatic Ct		Automatic			Automatic	0.0498477
321	N9	1	SYBR	Unknown	18.1307	81.5	Auto Tm							Automatic Ct		Automatic			Automatic	0.0498477
322	N10	1	SYBR	Unknown	14.7119	81.3	Auto Tm							Automatic Ct		Automatic			Automatic	0.0498477
323	N11	1	SYBR	Unknown	14.6157	81.1	Auto Tm							Automatic Ct		Automatic			Automatic	0.0498477
324	N12	1	SYBR	Unknown	15.1054	81.5	Auto Tm							Automatic Ct		Automatic			Automatic	0.0498477
325	N13	1	SYBR	Unknown	18.8282	81.8	Auto Tm							Automatic Ct		Automatic			Automatic	0.0498477
326	N14	1	SYBR	Unknown	18.2574	81.1	Auto Tm							Automatic Ct		Automatic			Automatic	0.0498477
327	N15	1	SYBR	Unknown	19.3286	80.9	Auto Tm							Automatic Ct		Automatic			Automatic	0.0498477
328	N16	1	SYBR	Unknown	20.0104	81.3	Auto Tm							Automatic Ct		Automatic			Automatic	0.0498477
329	N17	1	SYBR	Unknown	20.9869	80.4	Auto Tm							Automatic Ct		Automatic			Automatic	0.0498477
330	N18	1	SYBR	Unknown	20.5312	81.2	Auto Tm							Automatic Ct		Automatic			Automatic	0.0498477
331	N19	1	SYBR	Unknown	17.3128	81.6	Auto Tm							Automatic Ct		Automatic			Automatic	0.0498477
332	N20	1	SYBR	Unknown	17.3372	79.9	Auto Tm							Automatic Ct		Automatic			Automatic	0.0498477
333	N21	1	SYBR	Unknown	17.538	81.5	Auto Tm							Automatic Ct		Automatic			Automatic	0.0498477
334	N22	1	SYBR	Unknown	17.8057	81.9	Auto Tm							Automatic Ct		Automatic			Automatic	0.0498477
335	N23	1	SYBR	Unknown	17.6177	82.7	Auto Tm							Automatic Ct		Automatic			Automatic	0.0498477
336	N24	1	SYBR	Unknown	15.8074	81.8	Auto Tm							Automatic Ct		Automatic			Automatic	0.0498477
337	O1	1	SYBR	Unknown	17.9546	81.1	Auto Tm							Automatic Ct		Automatic			Automatic	0.0498477
338	O2	1	SYBR	Unknown	17.5196	80.4	Auto Tm							Automatic Ct		Automatic			Automatic	0.0498477
339	O3	1	SYBR	Unknown	18.0868	82.3	Auto Tm							Automatic Ct		Automatic			Automatic	0.0498477
340	O4	1	SYBR	Unknown	13.5877	81.6	Auto Tm							Automatic Ct		Automatic			Automatic	0.0498477
341	O5	1	SYBR	Unknown	13.6939	82.8	Auto Tm							Automatic Ct		Automatic			Automatic	0.0498477
342	O6	1	SYBR	Unknown	11.947	80	Auto Tm							Automatic Ct		Automatic			Automatic	0.0498477
343	O7	1	SYBR	Unknown	17.3602	80.6	Auto Tm							Automatic Ct		Automatic			Automatic	0.0498477
344	O8	1	SYBR	Unknown	17.6746	81.3	Auto Tm							Automatic Ct		Automatic			Automatic	0.0498477
345	O9	1	SYBR	Unknown	17.1894	82.7	Auto Tm							Automatic Ct		Automatic			Automatic	0.0498477
346	O10	1	SYBR	Unknown	18.4204	81.9	Auto Tm							Automatic Ct		Automatic			Automatic	0.0498477
347	O11	1	SYBR	Unknown	18.072	81.1	Auto Tm							Automatic Ct		Automatic			Automatic	0.0498477
348	O12	1	SYBR	Unknown	19.351	83.3	Auto Tm							Automatic Ct		Automatic			Automatic	0.0498477
349	O13	1	SYBR	Unknown	20.8837	81.9	Auto Tm							Automatic Ct		Automatic			Automatic	0.0498477
350	O14	1	SYBR	Unknown	20.4011	80	Auto Tm							Automatic Ct		Automatic			Automatic	0.0498477
351	O15	1	SYBR	Unknown	20.3197	81.8	Auto Tm							Automatic Ct		Automatic			Automatic	0.0498477
352	O16	1	SYBR	Unknown	18.9986	81.5	Auto Tm							Automatic Ct		Automatic			Automatic	0.0498477
353	O17	1	SYBR	Unknown	18.2389	81.8	Auto Tm							Automatic Ct		Automatic			Automatic	0.0498477
354	O18	1	SYBR	Unknown	19.2229	81.8	Auto Tm							Automatic Ct		Automatic			Automatic	0.0498477
355	O19	1	SYBR	Unknown	16.2349	81.3	Auto Tm							Automatic Ct		Automatic			Automatic	0.0498477
356	O20	1	SYBR	Unknown	16.0743	81.3	Auto Tm							Automatic Ct		Automatic			Automatic	0.0498477
357	O21	1	SYBR	Unknown	17.5194	81.1	Auto Tm							Automatic Ct		Automatic			Automatic	0.0498477
358	O22	1	SYBR	Unknown	17.6069	81.3	Auto Tm							Automatic Ct		Automatic			Automatic	0.0498477
359	O23	1	SYBR	Unknown	17.5632	82.1	Auto Tm							Automatic Ct		Automatic			Automatic	0.0498477
360	O24	1	SYBR	Unknown	17.1745	83.2	Auto Tm							Automatic Ct		Automatic			Automatic	0.0498477
361	P1	1	SYBR	Unknown	16.2787	81.9	Auto Tm							Automatic Ct		Automatic			Automatic	0.0498477
362	P2	1	SYBR	Unknown	16.4379	80.1	Auto Tm							Automatic Ct		Automatic			Automatic	0.0498477
363	P3	1	SYBR	Unknown	18.1308	82.6	Auto Tm							Automatic Ct		Automatic			Automatic	0.0498477
364	P4	1	SYBR	Unknown	17.0378	80.8	Auto Tm							Automatic Ct		Automatic			Automatic	0.0498477
365	P5	1	SYBR	Unknown	17.7109	80.3	Auto Tm							Automatic Ct		Automatic			Automatic	0.0498477
366	P6	1	SYBR	Unknown	17.9778	82	Auto Tm							Automatic Ct		Automatic			Automatic	0.0498477
367	P7	1	SYBR	Unknown	18.3583	81.1	Auto Tm							Automatic Ct		Automatic			Automatic	0.0498477
368	P8	1	SYBR	Unknown	18.163	82	Auto Tm							Automatic Ct		Automatic			Automatic	0.0498477
369	P9	1	SYBR	Unknown	19.7755	80.3	Auto Tm							Automatic Ct		Automatic			Automatic	0.0498477
370	P10	1	SYBR	Unknown	15.9672	82.2	Auto Tm							Automatic Ct		Automatic			Automatic	0.0498477
371	P11	1	SYBR	Unknown	15.6108	81.8	Auto Tm							Automatic Ct		Automatic			Automatic	0.0498477
372	P12	1	SYBR	Unknown	14.2419	81.4	Auto Tm							Automatic Ct		Automatic			Automatic	0.0498477
373	P13	1	SYBR	Unknown	Undetermined	81.9	Auto Tm							Automatic Ct		Automatic			Automatic	0.0498477
374	P14	1	SYBR	Unknown	Undetermined	81.2	Auto Tm							Automatic Ct		Automatic			Automatic	0.0498477
375	P15	1	SYBR	Unknown	Undetermined	81.7	Auto Tm							Automatic Ct		Automatic			Automatic	0.0498477
376	P16	1	SYBR	Unknown	Undetermined	81.8	Auto Tm							Automatic Ct		Automatic			Automatic	0.0498477
377	P17	1	SYBR	Unknown	Undetermined	80.2	Auto Tm							Automatic Ct		Automatic			Automatic	0.0498477
378	P18	1	SYBR	Unknown	Undetermined	80.2	Auto Tm							Automatic Ct		Automatic			Automatic	0.0498477
379	P19	1	SYBR	Unknown	Undetermined	81.7	Auto Tm							Automatic Ct		Automatic			Automatic	0.0498477
380	P20	1	SYBR	Unknown	Undetermined	81.6	Auto Tm							Automatic Ct		Automatic			Automatic	0.0498477
381	P21	1	SYBR	Unknown	Undetermined	80.7	Auto Tm							Automatic Ct		Automatic			Automatic	0.0498477
382	P22	1	SYBR	Unknown	Undetermined	80.2	Auto Tm							Automatic Ct		Automatic			Automatic	0.0498477
383	P23	1	SYBR	Unknown	Undetermined	81.5	Auto Tm							Automatic Ct		Automatic			Automatic	0.0498477
384	P24	1	SYBR	Unknown	Undetermined	81.8	Auto Tm							Automatic Ct		Automatic			Automatic	0.0498477
NAP	LPL
R^2
Slope		cycles/log decade
Y-Intercept

## Sheet: Fig 6B-1
Well	Sample Name	Detector Name	Reporter	Task	Ct	Tm Value	Tm Type	Quantity	Qty Mean	Qty StdDev	Ct Median	Ct Mean	Ct StdDev	Ct Type	Template Name	Baseline Type	Baseline Start	Baseline Stop	Threshold Type	Threshold	FOS	HMD	LME	EW	BPR	NAW	HNS	HRN	EAF	BAF	TAF	CAF
1	A1	1	SYBR	Unknown	25.9323	81.7	Auto Tm							Automatic Ct		Automatic			Automatic	0.0498477
2	A2	1	SYBR	Unknown	25.6172	80.7	Auto Tm							Automatic Ct		Automatic			Automatic	0.0498477
3	A3	1	SYBR	Unknown	23.7022	80.2	Auto Tm							Automatic Ct		Automatic			Automatic	0.0498477
4	A4	1	SYBR	Unknown	27.5292	80.7	Auto Tm							Automatic Ct		Automatic			Automatic	0.0498477
5	A5	1	SYBR	Unknown	27.9318	78.9	Auto Tm							Automatic Ct		Automatic			Automatic	0.0498477
6	A6	1	SYBR	Unknown	26.7724	81	Auto Tm							Automatic Ct		Automatic			Automatic	0.0498477
7	A7	1	SYBR	Unknown	25.3067	82.4	Auto Tm							Automatic Ct		Automatic			Automatic	0.0498477
8	A8	1	SYBR	Unknown	25.197	80.1	Auto Tm							Automatic Ct		Automatic			Automatic	0.0498477
9	A9	1	SYBR	Unknown	26.5459	81.4	Auto Tm							Automatic Ct		Automatic			Automatic	0.0498477
10	A10	1	SYBR	Unknown	Undetermined	82.9	Auto Tm							Automatic Ct		Automatic			Automatic	0.0498477
11	A11	1	SYBR	Unknown	Undetermined	81.8	Auto Tm							Automatic Ct		Automatic			Automatic	0.0498477
12	A12	1	SYBR	Unknown	Undetermined	81.9	Auto Tm							Automatic Ct		Automatic			Automatic	0.0498477
13	A13	1	SYBR	Unknown	Undetermined	81.2	Auto Tm							Automatic Ct		Automatic			Automatic	0.0498477
14	A14	1	SYBR	Unknown	Undetermined	78.2	Auto Tm							Automatic Ct		Automatic			Automatic	0.0498477
15	A15	1	SYBR	Unknown	Undetermined	82.4	Auto Tm							Automatic Ct		Automatic			Automatic	0.0498477
16	A16	1	SYBR	Unknown	Undetermined	81.2	Auto Tm							Automatic Ct		Automatic			Automatic	0.0498477
17	A17	1	SYBR	Unknown	Undetermined	80.2	Auto Tm							Automatic Ct		Automatic			Automatic	0.0498477
18	A18	1	SYBR	Unknown	Undetermined	82.7	Auto Tm							Automatic Ct		Automatic			Automatic	0.0498477
19	A19	1	SYBR	Unknown	Undetermined	81	Auto Tm							Automatic Ct		Automatic			Automatic	0.0498477
20	A20	1	SYBR	Unknown	Undetermined	80.4	Auto Tm							Automatic Ct		Automatic			Automatic	0.0498477
21	A21	1	SYBR	Unknown	Undetermined	81.1	Auto Tm							Automatic Ct		Automatic			Automatic	0.0498477
22	A22	1	SYBR	Unknown	Undetermined	81.8	Auto Tm							Automatic Ct		Automatic			Automatic	0.0498477
23	A23	1	SYBR	Unknown	Undetermined	78.9	Auto Tm							Automatic Ct		Automatic			Automatic	0.0498477
24	A24	1	SYBR	Unknown	Undetermined	79.2	Auto Tm							Automatic Ct		Automatic			Automatic	0.0498477
25	B1	1	SYBR	Unknown	29.7414	82.2	Auto Tm							Automatic Ct		Automatic			Automatic	0.0498477
26	B2	1	SYBR	Unknown	29.9044	81.4	Auto Tm							Automatic Ct		Automatic			Automatic	0.0498477
27	B3	1	SYBR	Unknown	27.5716	82	Auto Tm							Automatic Ct		Automatic			Automatic	0.0498477
28	B4	1	SYBR	Unknown	31.8092	82.1	Auto Tm							Automatic Ct		Automatic			Automatic	0.0498477
29	B5	1	SYBR	Unknown	31.8179	79.9	Auto Tm							Automatic Ct		Automatic			Automatic	0.0498477
30	B6	1	SYBR	Unknown	29.9939	82	Auto Tm							Automatic Ct		Automatic			Automatic	0.0498477
31	B7	1	SYBR	Unknown	29.554	79.4	Auto Tm							Automatic Ct		Automatic			Automatic	0.0498477
32	B8	1	SYBR	Unknown	29.4542	78	Auto Tm							Automatic Ct		Automatic			Automatic	0.0498477
33	B9	1	SYBR	Unknown	28.6851	81.1	Auto Tm							Automatic Ct		Automatic			Automatic	0.0498477
34	B10	1	SYBR	Unknown	Undetermined	81.8	Auto Tm							Automatic Ct		Automatic			Automatic	0.0498477
35	B11	1	SYBR	Unknown	Undetermined	81.4	Auto Tm							Automatic Ct		Automatic			Automatic	0.0498477
36	B12	1	SYBR	Unknown	Undetermined	82.2	Auto Tm							Automatic Ct		Automatic			Automatic	0.0498477
37	B13	1	SYBR	Unknown	Undetermined	81.6	Auto Tm							Automatic Ct		Automatic			Automatic	0.0498477
38	B14	1	SYBR	Unknown	Undetermined	81.5	Auto Tm							Automatic Ct		Automatic			Automatic	0.0498477
39	B15	1	SYBR	Unknown	Undetermined	81.1	Auto Tm							Automatic Ct		Automatic			Automatic	0.0498477
40	B16	1	SYBR	Unknown	Undetermined	81	Auto Tm							Automatic Ct		Automatic			Automatic	0.0498477
41	B17	1	SYBR	Unknown	Undetermined	82.1	Auto Tm							Automatic Ct		Automatic			Automatic	0.0498477
42	B18	1	SYBR	Unknown	Undetermined	82.2	Auto Tm							Automatic Ct		Automatic			Automatic	0.0498477
43	B19	1	SYBR	Unknown	Undetermined	78.5	Auto Tm							Automatic Ct		Automatic			Automatic	0.0498477
44	B20	1	SYBR	Unknown	Undetermined	80.3	Auto Tm							Automatic Ct		Automatic			Automatic	0.0498477
45	B21	1	SYBR	Unknown	Undetermined	81.5	Auto Tm							Automatic Ct		Automatic			Automatic	0.0498477
46	B22	1	SYBR	Unknown	Undetermined	82	Auto Tm							Automatic Ct		Automatic			Automatic	0.0498477
47	B23	1	SYBR	Unknown	Undetermined	81.4	Auto Tm							Automatic Ct		Automatic			Automatic	0.0498477
48	B24	1	SYBR	Unknown	Undetermined	80.5	Auto Tm							Automatic Ct		Automatic			Automatic	0.0498477
49	C1	1	SYBR	Unknown	Undetermined	78.8	Auto Tm							Automatic Ct		Automatic			Automatic	0.0498477
50	C2	1	SYBR	Unknown	Undetermined	81.7	Auto Tm							Automatic Ct		Automatic			Automatic	0.0498477
51	C3	1	SYBR	Unknown	Undetermined	80.9	Auto Tm							Automatic Ct		Automatic			Automatic	0.0498477
52	C4	1	SYBR	Unknown	Undetermined	81.2	Auto Tm							Automatic Ct		Automatic			Automatic	0.0498477
53	C5	1	SYBR	Unknown	Undetermined	80.5	Auto Tm							Automatic Ct		Automatic			Automatic	0.0498477
54	C6	1	SYBR	Unknown	Undetermined	79.5	Auto Tm							Automatic Ct		Automatic			Automatic	0.0498477
55	C7	1	SYBR	Unknown	Undetermined	82.2	Auto Tm							Automatic Ct		Automatic			Automatic	0.0498477
56	C8	1	SYBR	Unknown	Undetermined	81.9	Auto Tm							Automatic Ct		Automatic			Automatic	0.0498477
57	C9	1	SYBR	Unknown	Undetermined	81.8	Auto Tm							Automatic Ct		Automatic			Automatic	0.0498477
58	C10	1	SYBR	Unknown	Undetermined	80.4	Auto Tm							Automatic Ct		Automatic			Automatic	0.0498477
59	C11	1	SYBR	Unknown	Undetermined	78.1	Auto Tm							Automatic Ct		Automatic			Automatic	0.0498477
60	C12	1	SYBR	Unknown	Undetermined	79.7	Auto Tm							Automatic Ct		Automatic			Automatic	0.0498477
61	C13	1	SYBR	Unknown	Undetermined	80.3	Auto Tm							Automatic Ct		Automatic			Automatic	0.0498477
62	C14	1	SYBR	Unknown	Undetermined	81.3	Auto Tm							Automatic Ct		Automatic			Automatic	0.0498477
63	C15	1	SYBR	Unknown	Undetermined	81.7	Auto Tm							Automatic Ct		Automatic			Automatic	0.0498477
64	C16	1	SYBR	Unknown	Undetermined	81	Auto Tm							Automatic Ct		Automatic			Automatic	0.0498477
65	C17	1	SYBR	Unknown	Undetermined	79	Auto Tm							Automatic Ct		Automatic			Automatic	0.0498477
66	C18	1	SYBR	Unknown	Undetermined	82.5	Auto Tm							Automatic Ct		Automatic			Automatic	0.0498477
67	C19	1	SYBR	Unknown	Undetermined	81.5	Auto Tm							Automatic Ct		Automatic			Automatic	0.0498477
68	C20	1	SYBR	Unknown	Undetermined	79.3	Auto Tm							Automatic Ct		Automatic			Automatic	0.0498477
69	C21	1	SYBR	Unknown	Undetermined	79.1	Auto Tm							Automatic Ct		Automatic			Automatic	0.0498477
70	C22	1	SYBR	Unknown	Undetermined	80.5	Auto Tm							Automatic Ct		Automatic			Automatic	0.0498477
71	C23	1	SYBR	Unknown	Undetermined	79.8	Auto Tm							Automatic Ct		Automatic			Automatic	0.0498477
72	C24	1	SYBR	Unknown	Undetermined	80.3	Auto Tm							Automatic Ct		Automatic			Automatic	0.0498477
73	D1	1	SYBR	Unknown	Undetermined	81	Auto Tm							Automatic Ct		Automatic			Automatic	0.0498477
74	D2	1	SYBR	Unknown	Undetermined	81.8	Auto Tm							Automatic Ct		Automatic			Automatic	0.0498477
75	D3	1	SYBR	Unknown	Undetermined	81.3	Auto Tm							Automatic Ct		Automatic			Automatic	0.0498477
76	D4	1	SYBR	Unknown	Undetermined	80.5	Auto Tm							Automatic Ct		Automatic			Automatic	0.0498477
77	D5	1	SYBR	Unknown	Undetermined	79.8	Auto Tm							Automatic Ct		Automatic			Automatic	0.0498477
78	D6	1	SYBR	Unknown	Undetermined	78.1	Auto Tm							Automatic Ct		Automatic			Automatic	0.0498477
79	D7	1	SYBR	Unknown	Undetermined	78	Auto Tm							Automatic Ct		Automatic			Automatic	0.0498477
80	D8	1	SYBR	Unknown	Undetermined	81.1	Auto Tm							Automatic Ct		Automatic			Automatic	0.0498477
81	D9	1	SYBR	Unknown	Undetermined	80	Auto Tm							Automatic Ct		Automatic			Automatic	0.0498477
82	D10	1	SYBR	Unknown	Undetermined	81.5	Auto Tm							Automatic Ct		Automatic			Automatic	0.0498477
83	D11	1	SYBR	Unknown	Undetermined	82.6	Auto Tm							Automatic Ct		Automatic			Automatic	0.0498477
84	D12	1	SYBR	Unknown	Undetermined	82.4	Auto Tm							Automatic Ct		Automatic			Automatic	0.0498477
85	D13	1	SYBR	Unknown	Undetermined	83	Auto Tm							Automatic Ct		Automatic			Automatic	0.0498477
86	D14	1	SYBR	Unknown	Undetermined	81.1	Auto Tm							Automatic Ct		Automatic			Automatic	0.0498477
87	D15	1	SYBR	Unknown	Undetermined	82.5	Auto Tm							Automatic Ct		Automatic			Automatic	0.0498477
88	D16	1	SYBR	Unknown	Undetermined	81.8	Auto Tm							Automatic Ct		Automatic			Automatic	0.0498477
89	D17	1	SYBR	Unknown	Undetermined	81.4	Auto Tm							Automatic Ct		Automatic			Automatic	0.0498477
90	D18	1	SYBR	Unknown	Undetermined	81.8	Auto Tm							Automatic Ct		Automatic			Automatic	0.0498477
91	D19	1	SYBR	Unknown	Undetermined	78.1	Auto Tm							Automatic Ct		Automatic			Automatic	0.0498477
92	D20	1	SYBR	Unknown	Undetermined	82.7	Auto Tm							Automatic Ct		Automatic			Automatic	0.0498477
93	D21	1	SYBR	Unknown	Undetermined	82.9	Auto Tm							Automatic Ct		Automatic			Automatic	0.0498477
94	D22	1	SYBR	Unknown	Undetermined	81.1	Auto Tm							Automatic Ct		Automatic			Automatic	0.0498477
95	D23	1	SYBR	Unknown	Undetermined	81.9	Auto Tm							Automatic Ct		Automatic			Automatic	0.0498477
96	D24	1	SYBR	Unknown	Undetermined	80.3	Auto Tm							Automatic Ct		Automatic			Automatic	0.0498477
97	E1	1	SYBR	Unknown	Undetermined	81.6	Auto Tm							Automatic Ct		Automatic			Automatic	0.0498477
98	E2	1	SYBR	Unknown	Undetermined	81.8	Auto Tm							Automatic Ct		Automatic			Automatic	0.0498477
99	E3	1	SYBR	Unknown	Undetermined	79.6	Auto Tm							Automatic Ct		Automatic			Automatic	0.0498477
100	E4	1	SYBR	Unknown	Undetermined	78.7	Auto Tm							Automatic Ct		Automatic			Automatic	0.0498477
101	E5	1	SYBR	Unknown	Undetermined	80.2	Auto Tm							Automatic Ct		Automatic			Automatic	0.0498477
102	E6	1	SYBR	Unknown	Undetermined	80.9	Auto Tm							Automatic Ct		Automatic			Automatic	0.0498477
103	E7	1	SYBR	Unknown	Undetermined	80.7	Auto Tm							Automatic Ct		Automatic			Automatic	0.0498477
104	E8	1	SYBR	Unknown	Undetermined	81.9	Auto Tm							Automatic Ct		Automatic			Automatic	0.0498477
105	E9	1	SYBR	Unknown	Undetermined	82.5	Auto Tm							Automatic Ct		Automatic			Automatic	0.0498477
106	E10	1	SYBR	Unknown	Undetermined	81.6	Auto Tm							Automatic Ct		Automatic			Automatic	0.0498477
107	E11	1	SYBR	Unknown	Undetermined	81.2	Auto Tm							Automatic Ct		Automatic			Automatic	0.0498477
108	E12	1	SYBR	Unknown	Undetermined	81.3	Auto Tm							Automatic Ct		Automatic			Automatic	0.0498477
109	E13	1	SYBR	Unknown	Undetermined	81.4	Auto Tm							Automatic Ct		Automatic			Automatic	0.0498477
110	E14	1	SYBR	Unknown	Undetermined	82	Auto Tm							Automatic Ct		Automatic			Automatic	0.0498477
111	E15	1	SYBR	Unknown	Undetermined	78.6	Auto Tm							Automatic Ct		Automatic			Automatic	0.0498477
112	E16	1	SYBR	Unknown	Undetermined	82	Auto Tm							Automatic Ct		Automatic			Automatic	0.0498477
113	E17	1	SYBR	Unknown	Undetermined	79.9	Auto Tm							Automatic Ct		Automatic			Automatic	0.0498477
114	E18	1	SYBR	Unknown	Undetermined	79.5	Auto Tm							Automatic Ct		Automatic			Automatic	0.0498477
115	E19	1	SYBR	Unknown	Undetermined	80	Auto Tm							Automatic Ct		Automatic			Automatic	0.0498477
116	E20	1	SYBR	Unknown	Undetermined	82.5	Auto Tm							Automatic Ct		Automatic			Automatic	0.0498477
117	E21	1	SYBR	Unknown	Undetermined	81.8	Auto Tm							Automatic Ct		Automatic			Automatic	0.0498477
118	E22	1	SYBR	Unknown	Undetermined	81.7	Auto Tm							Automatic Ct		Automatic			Automatic	0.0498477
119	E23	1	SYBR	Unknown	Undetermined	82.7	Auto Tm							Automatic Ct		Automatic			Automatic	0.0498477
120	E24	1	SYBR	Unknown	Undetermined	80.6	Auto Tm							Automatic Ct		Automatic			Automatic	0.0498477
121	F1	1	SYBR	Unknown	Undetermined	81.5	Auto Tm							Automatic Ct		Automatic			Automatic	0.0498477
122	F2	1	SYBR	Unknown	Undetermined	81.2	Auto Tm							Automatic Ct		Automatic			Automatic	0.0498477
123	F3	1	SYBR	Unknown	Undetermined	81.5	Auto Tm							Automatic Ct		Automatic			Automatic	0.0498477
124	F4	1	SYBR	Unknown	Undetermined	80.4	Auto Tm							Automatic Ct		Automatic			Automatic	0.0498477
125	F5	1	SYBR	Unknown	Undetermined	82.3	Auto Tm							Automatic Ct		Automatic			Automatic	0.0498477
126	F6	1	SYBR	Unknown	Undetermined	81.1	Auto Tm							Automatic Ct		Automatic			Automatic	0.0498477
127	F7	1	SYBR	Unknown	Undetermined	81.2	Auto Tm							Automatic Ct		Automatic			Automatic	0.0498477
128	F8	1	SYBR	Unknown	Undetermined	81.9	Auto Tm							Automatic Ct		Automatic			Automatic	0.0498477
129	F9	1	SYBR	Unknown	Undetermined	82.9	Auto Tm							Automatic Ct		Automatic			Automatic	0.0498477
130	F10	1	SYBR	Unknown	Undetermined	81.7	Auto Tm							Automatic Ct		Automatic			Automatic	0.0498477
131	F11	1	SYBR	Unknown	Undetermined	79.7	Auto Tm							Automatic Ct		Automatic			Automatic	0.0498477
132	F12	1	SYBR	Unknown	Undetermined	81.7	Auto Tm							Automatic Ct		Automatic			Automatic	0.0498477
133	F13	1	SYBR	Unknown	Undetermined	81.1	Auto Tm							Automatic Ct		Automatic			Automatic	0.0498477
134	F14	1	SYBR	Unknown	Undetermined	80.2	Auto Tm							Automatic Ct		Automatic			Automatic	0.0498477
135	F15	1	SYBR	Unknown	Undetermined	82.8	Auto Tm							Automatic Ct		Automatic			Automatic	0.0498477
136	F16	1	SYBR	Unknown	Undetermined	81.1	Auto Tm							Automatic Ct		Automatic			Automatic	0.0498477
137	F17	1	SYBR	Unknown	Undetermined	80.1	Auto Tm							Automatic Ct		Automatic			Automatic	0.0498477
138	F18	1	SYBR	Unknown	Undetermined	81.2	Auto Tm							Automatic Ct		Automatic			Automatic	0.0498477
139	F19	1	SYBR	Unknown	Undetermined	81.3	Auto Tm							Automatic Ct		Automatic			Automatic	0.0498477
140	F20	1	SYBR	Unknown	Undetermined	81.4	Auto Tm							Automatic Ct		Automatic			Automatic	0.0498477
141	F21	1	SYBR	Unknown	Undetermined	79.9	Auto Tm							Automatic Ct		Automatic			Automatic	0.0498477
142	F22	1	SYBR	Unknown	Undetermined	81.2	Auto Tm							Automatic Ct		Automatic			Automatic	0.0498477
143	F23	1	SYBR	Unknown	Undetermined	80.9	Auto Tm							Automatic Ct		Automatic			Automatic	0.0498477
144	F24	1	SYBR	Unknown	Undetermined	82.9	Auto Tm							Automatic Ct		Automatic			Automatic	0.0498477
145	G1	1	SYBR	Unknown	Undetermined	80.5	Auto Tm							Automatic Ct		Automatic			Automatic	0.0498477
146	G2	1	SYBR	Unknown	Undetermined	80.6	Auto Tm							Automatic Ct		Automatic			Automatic	0.0498477
147	G3	1	SYBR	Unknown	Undetermined	82.9	Auto Tm							Automatic Ct		Automatic			Automatic	0.0498477
148	G4	1	SYBR	Unknown	Undetermined	79.6	Auto Tm							Automatic Ct		Automatic			Automatic	0.0498477
149	G5	1	SYBR	Unknown	Undetermined	81.5	Auto Tm							Automatic Ct		Automatic			Automatic	0.0498477
150	G6	1	SYBR	Unknown	Undetermined	78.3	Auto Tm							Automatic Ct		Automatic			Automatic	0.0498477
151	G7	1	SYBR	Unknown	Undetermined	82.7	Auto Tm							Automatic Ct		Automatic			Automatic	0.0498477
152	G8	1	SYBR	Unknown	Undetermined	81.7	Auto Tm							Automatic Ct		Automatic			Automatic	0.0498477
153	G9	1	SYBR	Unknown	Undetermined	82.1	Auto Tm							Automatic Ct		Automatic			Automatic	0.0498477
154	G10	1	SYBR	Unknown	Undetermined	82.2	Auto Tm							Automatic Ct		Automatic			Automatic	0.0498477
155	G11	1	SYBR	Unknown	Undetermined	82.2	Auto Tm							Automatic Ct		Automatic			Automatic	0.0498477
156	G12	1	SYBR	Unknown	Undetermined	80.1	Auto Tm							Automatic Ct		Automatic			Automatic	0.0498477
157	G13	1	SYBR	Unknown	Undetermined	79.7	Auto Tm							Automatic Ct		Automatic			Automatic	0.0498477
158	G14	1	SYBR	Unknown	Undetermined	81.1	Auto Tm							Automatic Ct		Automatic			Automatic	0.0498477
159	G15	1	SYBR	Unknown	Undetermined	82.8	Auto Tm							Automatic Ct		Automatic			Automatic	0.0498477
160	G16	1	SYBR	Unknown	Undetermined	81.8	Auto Tm							Automatic Ct		Automatic			Automatic	0.0498477
161	G17	1	SYBR	Unknown	Undetermined	82	Auto Tm							Automatic Ct		Automatic			Automatic	0.0498477
162	G18	1	SYBR	Unknown	Undetermined	81.7	Auto Tm							Automatic Ct		Automatic			Automatic	0.0498477
163	G19	1	SYBR	Unknown	Undetermined	81	Auto Tm							Automatic Ct		Automatic			Automatic	0.0498477
164	G20	1	SYBR	Unknown	Undetermined	80.5	Auto Tm							Automatic Ct		Automatic			Automatic	0.0498477
165	G21	1	SYBR	Unknown	Undetermined	80.6	Auto Tm							Automatic Ct		Automatic			Automatic	0.0498477
166	G22	1	SYBR	Unknown	Undetermined	79.3	Auto Tm							Automatic Ct		Automatic			Automatic	0.0498477
167	G23	1	SYBR	Unknown	Undetermined	81.3	Auto Tm							Automatic Ct		Automatic			Automatic	0.0498477
168	G24	1	SYBR	Unknown	Undetermined	82.2	Auto Tm							Automatic Ct		Automatic			Automatic	0.0498477
169	H1	1	SYBR	Unknown	Undetermined	78.7	Auto Tm							Automatic Ct		Automatic			Automatic	0.0498477
170	H2	1	SYBR	Unknown	Undetermined	81.3	Auto Tm							Automatic Ct		Automatic			Automatic	0.0498477
171	H3	1	SYBR	Unknown	Undetermined	81.3	Auto Tm							Automatic Ct		Automatic			Automatic	0.0498477
172	H4	1	SYBR	Unknown	Undetermined	82.7	Auto Tm							Automatic Ct		Automatic			Automatic	0.0498477
173	H5	1	SYBR	Unknown	Undetermined	81.2	Auto Tm							Automatic Ct		Automatic			Automatic	0.0498477
174	H6	1	SYBR	Unknown	Undetermined	80.8	Auto Tm							Automatic Ct		Automatic			Automatic	0.0498477
175	H7	1	SYBR	Unknown	Undetermined	81.9	Auto Tm							Automatic Ct		Automatic			Automatic	0.0498477
176	H8	1	SYBR	Unknown	Undetermined	81.8	Auto Tm							Automatic Ct		Automatic			Automatic	0.0498477
177	H9	1	SYBR	Unknown	Undetermined	80.9	Auto Tm							Automatic Ct		Automatic			Automatic	0.0498477
178	H10	1	SYBR	Unknown	Undetermined	82	Auto Tm							Automatic Ct		Automatic			Automatic	0.0498477
179	H11	1	SYBR	Unknown	Undetermined	81.8	Auto Tm							Automatic Ct		Automatic			Automatic	0.0498477
180	H12	1	SYBR	Unknown	Undetermined	82.2	Auto Tm							Automatic Ct		Automatic			Automatic	0.0498477
181	H13	1	SYBR	Unknown	Undetermined	81.1	Auto Tm							Automatic Ct		Automatic			Automatic	0.0498477
182	H14	1	SYBR	Unknown	Undetermined	79.8	Auto Tm							Automatic Ct		Automatic			Automatic	0.0498477
183	H15	1	SYBR	Unknown	Undetermined	81.9	Auto Tm							Automatic Ct		Automatic			Automatic	0.0498477
184	H16	1	SYBR	Unknown	Undetermined	80.5	Auto Tm							Automatic Ct		Automatic			Automatic	0.0498477
185	H17	1	SYBR	Unknown	Undetermined	79.4	Auto Tm							Automatic Ct		Automatic			Automatic	0.0498477
186	H18	1	SYBR	Unknown	Undetermined	82.4	Auto Tm							Automatic Ct		Automatic			Automatic	0.0498477
187	H19	1	SYBR	Unknown	Undetermined	81.1	Auto Tm							Automatic Ct		Automatic			Automatic	0.0498477
188	H20	1	SYBR	Unknown	Undetermined	82.4	Auto Tm							Automatic Ct		Automatic			Automatic	0.0498477
189	H21	1	SYBR	Unknown	Undetermined	78.7	Auto Tm							Automatic Ct		Automatic			Automatic	0.0498477
190	H22	1	SYBR	Unknown	Undetermined	80.5	Auto Tm							Automatic Ct		Automatic			Automatic	0.0498477
191	H23	1	SYBR	Unknown	Undetermined	82.2	Auto Tm							Automatic Ct		Automatic			Automatic	0.0498477
192	H24	1	SYBR	Unknown	Undetermined	81.2	Auto Tm							Automatic Ct		Automatic			Automatic	0.0498477
193	I1	1	SYBR	Unknown	Undetermined	80.9	Auto Tm							Automatic Ct		Automatic			Automatic	0.0498477
194	I2	1	SYBR	Unknown	Undetermined	80.4	Auto Tm							Automatic Ct		Automatic			Automatic	0.0498477
195	I3	1	SYBR	Unknown	Undetermined	81.8	Auto Tm							Automatic Ct		Automatic			Automatic	0.0498477
196	I4	1	SYBR	Unknown	Undetermined	78.6	Auto Tm							Automatic Ct		Automatic			Automatic	0.0498477
197	I5	1	SYBR	Unknown	Undetermined	81.5	Auto Tm							Automatic Ct		Automatic			Automatic	0.0498477
198	I6	1	SYBR	Unknown	Undetermined	79.5	Auto Tm							Automatic Ct		Automatic			Automatic	0.0498477
199	I7	1	SYBR	Unknown	Undetermined	83	Auto Tm							Automatic Ct		Automatic			Automatic	0.0498477
200	I8	1	SYBR	Unknown	Undetermined	82.4	Auto Tm							Automatic Ct		Automatic			Automatic	0.0498477
201	I9	1	SYBR	Unknown	Undetermined	82.7	Auto Tm							Automatic Ct		Automatic			Automatic	0.0498477
202	I10	1	SYBR	Unknown	Undetermined	79.4	Auto Tm							Automatic Ct		Automatic			Automatic	0.0498477
203	I11	1	SYBR	Unknown	Undetermined	81.2	Auto Tm							Automatic Ct		Automatic			Automatic	0.0498477
204	I12	1	SYBR	Unknown	Undetermined	80.7	Auto Tm							Automatic Ct		Automatic			Automatic	0.0498477
205	I13	1	SYBR	Unknown	Undetermined	80.1	Auto Tm							Automatic Ct		Automatic			Automatic	0.0498477
206	I14	1	SYBR	Unknown	Undetermined	80.7	Auto Tm							Automatic Ct		Automatic			Automatic	0.0498477
207	I15	1	SYBR	Unknown	Undetermined	79.5	Auto Tm							Automatic Ct		Automatic			Automatic	0.0498477
208	I16	1	SYBR	Unknown	Undetermined	81.6	Auto Tm							Automatic Ct		Automatic			Automatic	0.0498477
209	I17	1	SYBR	Unknown	Undetermined	80.8	Auto Tm							Automatic Ct		Automatic			Automatic	0.0498477
210	I18	1	SYBR	Unknown	Undetermined	80.4	Auto Tm							Automatic Ct		Automatic			Automatic	0.0498477
211	I19	1	SYBR	Unknown	Undetermined	81.4	Auto Tm							Automatic Ct		Automatic			Automatic	0.0498477
212	I20	1	SYBR	Unknown	Undetermined	81.5	Auto Tm							Automatic Ct		Automatic			Automatic	0.0498477
213	I21	1	SYBR	Unknown	Undetermined	80.4	Auto Tm							Automatic Ct		Automatic			Automatic	0.0498477
214	I22	1	SYBR	Unknown	Undetermined	81.8	Auto Tm							Automatic Ct		Automatic			Automatic	0.0498477
215	I23	1	SYBR	Unknown	Undetermined	79.7	Auto Tm							Automatic Ct		Automatic			Automatic	0.0498477
216	I24	1	SYBR	Unknown	Undetermined	78.3	Auto Tm							Automatic Ct		Automatic			Automatic	0.0498477
217	J1	1	SYBR	Unknown	Undetermined	82	Auto Tm							Automatic Ct		Automatic			Automatic	0.0498477
218	J2	1	SYBR	Unknown	Undetermined	81.4	Auto Tm							Automatic Ct		Automatic			Automatic	0.0498477
219	J3	1	SYBR	Unknown	Undetermined	80.7	Auto Tm							Automatic Ct		Automatic			Automatic	0.0498477
220	J4	1	SYBR	Unknown	Undetermined	81.6	Auto Tm							Automatic Ct		Automatic			Automatic	0.0498477
221	J5	1	SYBR	Unknown	Undetermined	81.2	Auto Tm							Automatic Ct		Automatic			Automatic	0.0498477
222	J6	1	SYBR	Unknown	Undetermined	82.3	Auto Tm							Automatic Ct		Automatic			Automatic	0.0498477
223	J7	1	SYBR	Unknown	Undetermined	78.5	Auto Tm							Automatic Ct		Automatic			Automatic	0.0498477
224	J8	1	SYBR	Unknown	Undetermined	81.7	Auto Tm							Automatic Ct		Automatic			Automatic	0.0498477
225	J9	1	SYBR	Unknown	Undetermined	81.4	Auto Tm							Automatic Ct		Automatic			Automatic	0.0498477
226	J10	1	SYBR	Unknown	Undetermined	79.8	Auto Tm							Automatic Ct		Automatic			Automatic	0.0498477
227	J11	1	SYBR	Unknown	Undetermined	82.2	Auto Tm							Automatic Ct		Automatic			Automatic	0.0498477
228	J12	1	SYBR	Unknown	Undetermined	79.5	Auto Tm							Automatic Ct		Automatic			Automatic	0.0498477
229	J13	1	SYBR	Unknown	Undetermined	81.3	Auto Tm							Automatic Ct		Automatic			Automatic	0.0498477
230	J14	1	SYBR	Unknown	Undetermined	79.8	Auto Tm							Automatic Ct		Automatic			Automatic	0.0498477
231	J15	1	SYBR	Unknown	Undetermined	80.2	Auto Tm							Automatic Ct		Automatic			Automatic	0.0498477
232	J16	1	SYBR	Unknown	Undetermined	81.1	Auto Tm							Automatic Ct		Automatic			Automatic	0.0498477
233	J17	1	SYBR	Unknown	Undetermined	79.3	Auto Tm							Automatic Ct		Automatic			Automatic	0.0498477
234	J18	1	SYBR	Unknown	Undetermined	81.7	Auto Tm							Automatic Ct		Automatic			Automatic	0.0498477
235	J19	1	SYBR	Unknown	Undetermined	81.7	Auto Tm							Automatic Ct		Automatic			Automatic	0.0498477
236	J20	1	SYBR	Unknown	Undetermined	79.6	Auto Tm							Automatic Ct		Automatic			Automatic	0.0498477
237	J21	1	SYBR	Unknown	Undetermined	81.5	Auto Tm							Automatic Ct		Automatic			Automatic	0.0498477
238	J22	1	SYBR	Unknown	Undetermined	82.3	Auto Tm							Automatic Ct		Automatic			Automatic	0.0498477
239	J23	1	SYBR	Unknown	Undetermined	82.5	Auto Tm							Automatic Ct		Automatic			Automatic	0.0498477
240	J24	1	SYBR	Unknown	Undetermined	81.8	Auto Tm							Automatic Ct		Automatic			Automatic	0.0498477
241	K1	1	SYBR	Unknown	Undetermined	80.4	Auto Tm							Automatic Ct		Automatic			Automatic	0.0498477
242	K2	1	SYBR	Unknown	Undetermined	81.7	Auto Tm							Automatic Ct		Automatic			Automatic	0.0498477
243	K3	1	SYBR	Unknown	Undetermined	80.2	Auto Tm							Automatic Ct		Automatic			Automatic	0.0498477
244	K4	1	SYBR	Unknown	Undetermined	80.3	Auto Tm							Automatic Ct		Automatic			Automatic	0.0498477
245	K5	1	SYBR	Unknown	Undetermined	83	Auto Tm							Automatic Ct		Automatic			Automatic	0.0498477
246	K6	1	SYBR	Unknown	Undetermined	81.8	Auto Tm							Automatic Ct		Automatic			Automatic	0.0498477
247	K7	1	SYBR	Unknown	Undetermined	82	Auto Tm							Automatic Ct		Automatic			Automatic	0.0498477
248	K8	1	SYBR	Unknown	Undetermined	81.2	Auto Tm							Automatic Ct		Automatic			Automatic	0.0498477
249	K9	1	SYBR	Unknown	Undetermined	81.1	Auto Tm							Automatic Ct		Automatic			Automatic	0.0498477
250	K10	1	SYBR	Unknown	Undetermined	80.1	Auto Tm							Automatic Ct		Automatic			Automatic	0.0498477
251	K11	1	SYBR	Unknown	Undetermined	81.2	Auto Tm							Automatic Ct		Automatic			Automatic	0.0498477
252	K12	1	SYBR	Unknown	Undetermined	81.8	Auto Tm							Automatic Ct		Automatic			Automatic	0.0498477
253	K13	1	SYBR	Unknown	Undetermined	81.1	Auto Tm							Automatic Ct		Automatic			Automatic	0.0498477
254	K14	1	SYBR	Unknown	Undetermined	80.7	Auto Tm							Automatic Ct		Automatic			Automatic	0.0498477
255	K15	1	SYBR	Unknown	Undetermined	82	Auto Tm							Automatic Ct		Automatic			Automatic	0.0498477
256	K16	1	SYBR	Unknown	Undetermined	81	Auto Tm							Automatic Ct		Automatic			Automatic	0.0498477
257	K17	1	SYBR	Unknown	Undetermined	81.4	Auto Tm							Automatic Ct		Automatic			Automatic	0.0498477
258	K18	1	SYBR	Unknown	Undetermined	80.7	Auto Tm							Automatic Ct		Automatic			Automatic	0.0498477
259	K19	1	SYBR	Unknown	Undetermined	81.8	Auto Tm							Automatic Ct		Automatic			Automatic	0.0498477
260	K20	1	SYBR	Unknown	Undetermined	78.6	Auto Tm							Automatic Ct		Automatic			Automatic	0.0498477
261	K21	1	SYBR	Unknown	Undetermined	81.5	Auto Tm							Automatic Ct		Automatic			Automatic	0.0498477
262	K22	1	SYBR	Unknown	Undetermined	82.9	Auto Tm							Automatic Ct		Automatic			Automatic	0.0498477
263	K23	1	SYBR	Unknown	Undetermined	80.7	Auto Tm							Automatic Ct		Automatic			Automatic	0.0498477
264	K24	1	SYBR	Unknown	Undetermined	80.8	Auto Tm							Automatic Ct		Automatic			Automatic	0.0498477
265	L1	1	SYBR	Unknown	Undetermined	80.3	Auto Tm							Automatic Ct		Automatic			Automatic	0.0498477
266	L2	1	SYBR	Unknown	Undetermined	81.9	Auto Tm							Automatic Ct		Automatic			Automatic	0.0498477
267	L3	1	SYBR	Unknown	Undetermined	82	Auto Tm							Automatic Ct		Automatic			Automatic	0.0498477
268	L4	1	SYBR	Unknown	Undetermined	81.8	Auto Tm							Automatic Ct		Automatic			Automatic	0.0498477
269	L5	1	SYBR	Unknown	Undetermined	81.8	Auto Tm							Automatic Ct		Automatic			Automatic	0.0498477
270	L6	1	SYBR	Unknown	Undetermined	81.9	Auto Tm							Automatic Ct		Automatic			Automatic	0.0498477
271	L7	1	SYBR	Unknown	Undetermined	79.6	Auto Tm							Automatic Ct		Automatic			Automatic	0.0498477
272	L8	1	SYBR	Unknown	Undetermined	82.1	Auto Tm							Automatic Ct		Automatic			Automatic	0.0498477
273	L9	1	SYBR	Unknown	Undetermined	81.4	Auto Tm							Automatic Ct		Automatic			Automatic	0.0498477
274	L10	1	SYBR	Unknown	Undetermined	82.4	Auto Tm							Automatic Ct		Automatic			Automatic	0.0498477
275	L11	1	SYBR	Unknown	Undetermined	81.1	Auto Tm							Automatic Ct		Automatic			Automatic	0.0498477
276	L12	1	SYBR	Unknown	Undetermined	80.3	Auto Tm							Automatic Ct		Automatic			Automatic	0.0498477
277	L13	1	SYBR	Unknown	Undetermined	79.2	Auto Tm							Automatic Ct		Automatic			Automatic	0.0498477
278	L14	1	SYBR	Unknown	Undetermined	81.9	Auto Tm							Automatic Ct		Automatic			Automatic	0.0498477
279	L15	1	SYBR	Unknown	Undetermined	81.9	Auto Tm							Automatic Ct		Automatic			Automatic	0.0498477
280	L16	1	SYBR	Unknown	Undetermined	81.3	Auto Tm							Automatic Ct		Automatic			Automatic	0.0498477
281	L17	1	SYBR	Unknown	Undetermined	81.5	Auto Tm							Automatic Ct		Automatic			Automatic	0.0498477
282	L18	1	SYBR	Unknown	Undetermined	79.9	Auto Tm							Automatic Ct		Automatic			Automatic	0.0498477
283	L19	1	SYBR	Unknown	Undetermined	81.9	Auto Tm							Automatic Ct		Automatic			Automatic	0.0498477
284	L20	1	SYBR	Unknown	Undetermined	81.6	Auto Tm							Automatic Ct		Automatic			Automatic	0.0498477
285	L21	1	SYBR	Unknown	Undetermined	81.3	Auto Tm							Automatic Ct		Automatic			Automatic	0.0498477
286	L22	1	SYBR	Unknown	Undetermined	80.1	Auto Tm							Automatic Ct		Automatic			Automatic	0.0498477
287	L23	1	SYBR	Unknown	Undetermined	82.9	Auto Tm							Automatic Ct		Automatic			Automatic	0.0498477
288	L24	1	SYBR	Unknown	Undetermined	81.8	Auto Tm							Automatic Ct		Automatic			Automatic	0.0498477
289	M1	1	SYBR	Unknown	Undetermined	81.6	Auto Tm							Automatic Ct		Automatic			Automatic	0.0498477
290	M2	1	SYBR	Unknown	Undetermined	81.9	Auto Tm							Automatic Ct		Automatic			Automatic	0.0498477
291	M3	1	SYBR	Unknown	Undetermined	81.6	Auto Tm							Automatic Ct		Automatic			Automatic	0.0498477
292	M4	1	SYBR	Unknown	Undetermined	79.7	Auto Tm							Automatic Ct		Automatic			Automatic	0.0498477
293	M5	1	SYBR	Unknown	Undetermined	79.8	Auto Tm							Automatic Ct		Automatic			Automatic	0.0498477
294	M6	1	SYBR	Unknown	Undetermined	82	Auto Tm							Automatic Ct		Automatic			Automatic	0.0498477
295	M7	1	SYBR	Unknown	Undetermined	79.2	Auto Tm							Automatic Ct		Automatic			Automatic	0.0498477
296	M8	1	SYBR	Unknown	Undetermined	82.5	Auto Tm							Automatic Ct		Automatic			Automatic	0.0498477
297	M9	1	SYBR	Unknown	Undetermined	81.3	Auto Tm							Automatic Ct		Automatic			Automatic	0.0498477
298	M10	1	SYBR	Unknown	Undetermined	81.7	Auto Tm							Automatic Ct		Automatic			Automatic	0.0498477
299	M11	1	SYBR	Unknown	Undetermined	80.2	Auto Tm							Automatic Ct		Automatic			Automatic	0.0498477
300	M12	1	SYBR	Unknown	Undetermined	81.7	Auto Tm							Automatic Ct		Automatic			Automatic	0.0498477
301	M13	1	SYBR	Unknown	Undetermined	80.3	Auto Tm							Automatic Ct		Automatic			Automatic	0.0498477
302	M14	1	SYBR	Unknown	Undetermined	82.8	Auto Tm							Automatic Ct		Automatic			Automatic	0.0498477
303	M15	1	SYBR	Unknown	Undetermined	79.4	Auto Tm							Automatic Ct		Automatic			Automatic	0.0498477
304	M16	1	SYBR	Unknown	Undetermined	81.8	Auto Tm							Automatic Ct		Automatic			Automatic	0.0498477
305	M17	1	SYBR	Unknown	Undetermined	79.5	Auto Tm							Automatic Ct		Automatic			Automatic	0.0498477
306	M18	1	SYBR	Unknown	Undetermined	80.8	Auto Tm							Automatic Ct		Automatic			Automatic	0.0498477
307	M19	1	SYBR	Unknown	Undetermined	81.4	Auto Tm							Automatic Ct		Automatic			Automatic	0.0498477
308	M20	1	SYBR	Unknown	Undetermined	81.2	Auto Tm							Automatic Ct		Automatic			Automatic	0.0498477
309	M21	1	SYBR	Unknown	Undetermined	81.6	Auto Tm							Automatic Ct		Automatic			Automatic	0.0498477
310	M22	1	SYBR	Unknown	Undetermined	81.6	Auto Tm							Automatic Ct		Automatic			Automatic	0.0498477
311	M23	1	SYBR	Unknown	Undetermined	81.8	Auto Tm							Automatic Ct		Automatic			Automatic	0.0498477
312	M24	1	SYBR	Unknown	Undetermined	79.4	Auto Tm							Automatic Ct		Automatic			Automatic	0.0498477
313	N1	1	SYBR	Unknown	Undetermined	80.2	Auto Tm							Automatic Ct		Automatic			Automatic	0.0498477
314	N2	1	SYBR	Unknown	Undetermined	81.6	Auto Tm							Automatic Ct		Automatic			Automatic	0.0498477
315	N3	1	SYBR	Unknown	Undetermined	82	Auto Tm							Automatic Ct		Automatic			Automatic	0.0498477
316	N4	1	SYBR	Unknown	Undetermined	80.7	Auto Tm							Automatic Ct		Automatic			Automatic	0.0498477
317	N5	1	SYBR	Unknown	Undetermined	80	Auto Tm							Automatic Ct		Automatic			Automatic	0.0498477
318	N6	1	SYBR	Unknown	Undetermined	80.5	Auto Tm							Automatic Ct		Automatic			Automatic	0.0498477
319	N7	1	SYBR	Unknown	Undetermined	81.5	Auto Tm							Automatic Ct		Automatic			Automatic	0.0498477
320	N8	1	SYBR	Unknown	Undetermined	81.4	Auto Tm							Automatic Ct		Automatic			Automatic	0.0498477
321	N9	1	SYBR	Unknown	Undetermined	82.5	Auto Tm							Automatic Ct		Automatic			Automatic	0.0498477
322	N10	1	SYBR	Unknown	Undetermined	81.5	Auto Tm							Automatic Ct		Automatic			Automatic	0.0498477
323	N11	1	SYBR	Unknown	Undetermined	80.8	Auto Tm							Automatic Ct		Automatic			Automatic	0.0498477
324	N12	1	SYBR	Unknown	Undetermined	81.8	Auto Tm							Automatic Ct		Automatic			Automatic	0.0498477
325	N13	1	SYBR	Unknown	Undetermined	80	Auto Tm							Automatic Ct		Automatic			Automatic	0.0498477
326	N14	1	SYBR	Unknown	Undetermined	81.8	Auto Tm							Automatic Ct		Automatic			Automatic	0.0498477
327	N15	1	SYBR	Unknown	Undetermined	82.9	Auto Tm							Automatic Ct		Automatic			Automatic	0.0498477
328	N16	1	SYBR	Unknown	Undetermined	80.9	Auto Tm							Automatic Ct		Automatic			Automatic	0.0498477
329	N17	1	SYBR	Unknown	Undetermined	79.2	Auto Tm							Automatic Ct		Automatic			Automatic	0.0498477
330	N18	1	SYBR	Unknown	Undetermined	81.8	Auto Tm							Automatic Ct		Automatic			Automatic	0.0498477
331	N19	1	SYBR	Unknown	Undetermined	79	Auto Tm							Automatic Ct		Automatic			Automatic	0.0498477
332	N20	1	SYBR	Unknown	Undetermined	81	Auto Tm							Automatic Ct		Automatic			Automatic	0.0498477
333	N21	1	SYBR	Unknown	Undetermined	81.5	Auto Tm							Automatic Ct		Automatic			Automatic	0.0498477
334	N22	1	SYBR	Unknown	Undetermined	81.3	Auto Tm							Automatic Ct		Automatic			Automatic	0.0498477
335	N23	1	SYBR	Unknown	Undetermined	82.4	Auto Tm							Automatic Ct		Automatic			Automatic	0.0498477
336	N24	1	SYBR	Unknown	Undetermined	81.4	Auto Tm							Automatic Ct		Automatic			Automatic	0.0498477
337	O1	1	SYBR	Unknown	Undetermined	79.2	Auto Tm							Automatic Ct		Automatic			Automatic	0.0498477
338	O2	1	SYBR	Unknown	Undetermined	79	Auto Tm							Automatic Ct		Automatic			Automatic	0.0498477
339	O3	1	SYBR	Unknown	Undetermined	81.1	Auto Tm							Automatic Ct		Automatic			Automatic	0.0498477
340	O4	1	SYBR	Unknown	Undetermined	82.3	Auto Tm							Automatic Ct		Automatic			Automatic	0.0498477
341	O5	1	SYBR	Unknown	Undetermined	79.4	Auto Tm							Automatic Ct		Automatic			Automatic	0.0498477
342	O6	1	SYBR	Unknown	Undetermined	80.7	Auto Tm							Automatic Ct		Automatic			Automatic	0.0498477
343	O7	1	SYBR	Unknown	Undetermined	81.5	Auto Tm							Automatic Ct		Automatic			Automatic	0.0498477
344	O8	1	SYBR	Unknown	Undetermined	81.7	Auto Tm							Automatic Ct		Automatic			Automatic	0.0498477
345	O9	1	SYBR	Unknown	Undetermined	81.3	Auto Tm							Automatic Ct		Automatic			Automatic	0.0498477
346	O10	1	SYBR	Unknown	Undetermined	82.9	Auto Tm							Automatic Ct		Automatic			Automatic	0.0498477
347	O11	1	SYBR	Unknown	Undetermined	81.2	Auto Tm							Automatic Ct		Automatic			Automatic	0.0498477
348	O12	1	SYBR	Unknown	Undetermined	80.8	Auto Tm							Automatic Ct		Automatic			Automatic	0.0498477
349	O13	1	SYBR	Unknown	Undetermined	81.2	Auto Tm							Automatic Ct		Automatic			Automatic	0.0498477
350	O14	1	SYBR	Unknown	Undetermined	81.4	Auto Tm							Automatic Ct		Automatic			Automatic	0.0498477
351	O15	1	SYBR	Unknown	Undetermined	79.5	Auto Tm							Automatic Ct		Automatic			Automatic	0.0498477
352	O16	1	SYBR	Unknown	Undetermined	79.3	Auto Tm							Automatic Ct		Automatic			Automatic	0.0498477
353	O17	1	SYBR	Unknown	Undetermined	81.2	Auto Tm							Automatic Ct		Automatic			Automatic	0.0498477
354	O18	1	SYBR	Unknown	Undetermined	81.1	Auto Tm							Automatic Ct		Automatic			Automatic	0.0498477
355	O19	1	SYBR	Unknown	Undetermined	82.6	Auto Tm							Automatic Ct		Automatic			Automatic	0.0498477
356	O20	1	SYBR	Unknown	Undetermined	78.7	Auto Tm							Automatic Ct		Automatic			Automatic	0.0498477
357	O21	1	SYBR	Unknown	Undetermined	82.8	Auto Tm							Automatic Ct		Automatic			Automatic	0.0498477
358	O22	1	SYBR	Unknown	Undetermined	81	Auto Tm							Automatic Ct		Automatic			Automatic	0.0498477
359	O23	1	SYBR	Unknown	Undetermined	80.8	Auto Tm							Automatic Ct		Automatic			Automatic	0.0498477
360	O24	1	SYBR	Unknown	Undetermined	79.7	Auto Tm							Automatic Ct		Automatic			Automatic	0.0498477
361	P1	1	SYBR	Unknown	Undetermined	81.6	Auto Tm							Automatic Ct		Automatic			Automatic	0.0498477
362	P2	1	SYBR	Unknown	Undetermined	79.9	Auto Tm							Automatic Ct		Automatic			Automatic	0.0498477
363	P3	1	SYBR	Unknown	Undetermined	81.4	Auto Tm							Automatic Ct		Automatic			Automatic	0.0498477
364	P4	1	SYBR	Unknown	Undetermined	82.5	Auto Tm							Automatic Ct		Automatic			Automatic	0.0498477
365	P5	1	SYBR	Unknown	Undetermined	82.1	Auto Tm							Automatic Ct		Automatic			Automatic	0.0498477
366	P6	1	SYBR	Unknown	Undetermined	82	Auto Tm							Automatic Ct		Automatic			Automatic	0.0498477
367	P7	1	SYBR	Unknown	Undetermined	81.1	Auto Tm							Automatic Ct		Automatic			Automatic	0.0498477
368	P8	1	SYBR	Unknown	Undetermined	81.6	Auto Tm							Automatic Ct		Automatic			Automatic	0.0498477
369	P9	1	SYBR	Unknown	Undetermined	81	Auto Tm							Automatic Ct		Automatic			Automatic	0.0498477
370	P10	1	SYBR	Unknown	Undetermined	80.5	Auto Tm							Automatic Ct		Automatic			Automatic	0.0498477
371	P11	1	SYBR	Unknown	Undetermined	82	Auto Tm							Automatic Ct		Automatic			Automatic	0.0498477
372	P12	1	SYBR	Unknown	Undetermined	81.8	Auto Tm							Automatic Ct		Automatic			Automatic	0.0498477
373	P13	1	SYBR	Unknown	Undetermined	80.1	Auto Tm							Automatic Ct		Automatic			Automatic	0.0498477
374	P14	1	SYBR	Unknown	Undetermined	81.4	Auto Tm							Automatic Ct		Automatic			Automatic	0.0498477
375	P15	1	SYBR	Unknown	Undetermined	79	Auto Tm							Automatic Ct		Automatic			Automatic	0.0498477
376	P16	1	SYBR	Unknown	Undetermined	78.7	Auto Tm							Automatic Ct		Automatic			Automatic	0.0498477
377	P17	1	SYBR	Unknown	Undetermined	81.2	Auto Tm							Automatic Ct		Automatic			Automatic	0.0498477
378	P18	1	SYBR	Unknown	Undetermined	80.4	Auto Tm							Automatic Ct		Automatic			Automatic	0.0498477
379	P19	1	SYBR	Unknown	Undetermined	82.3	Auto Tm							Automatic Ct		Automatic			Automatic	0.0498477
380	P20	1	SYBR	Unknown	Undetermined	82	Auto Tm							Automatic Ct		Automatic			Automatic	0.0498477
381	P21	1	SYBR	Unknown	Undetermined	80.4	Auto Tm							Automatic Ct		Automatic			Automatic	0.0498477
382	P22	1	SYBR	Unknown	Undetermined	82.1	Auto Tm							Automatic Ct		Automatic			Automatic	0.0498477
383	P23	1	SYBR	Unknown	Undetermined	80.5	Auto Tm							Automatic Ct		Automatic			Automatic	0.0498477
384	P24	1	SYBR	Unknown	Undetermined	82.6	Auto Tm							Automatic Ct		Automatic			Automatic	0.0498477
NAP	LPL
R^2
Slope		cycles/log decade
Y-Intercept

## Sheet: Fig 6B-2
Well	Sample Name	Detector Name	Reporter	Task	Ct	Tm Value	Tm Type	Quantity	Qty Mean	Qty StdDev	Ct Median	Ct Mean	Ct StdDev	Ct Type	Template Name	Baseline Type	Baseline Start	Baseline Stop	Threshold Type	Threshold	FOS	HMD	LME	EW	BPR	NAW	HNS	HRN	EAF	BAF	TAF	CAF
1	A1	1	SYBR	Unknown	22.3551	81.8	Auto Tm							Automatic Ct		Automatic			Automatic	0.0498477
2	A2	1	SYBR	Unknown	22.1648	80.8	Auto Tm							Automatic Ct		Automatic			Automatic	0.0498477
3	A3	1	SYBR	Unknown	22.5115	80.1	Auto Tm							Automatic Ct		Automatic			Automatic	0.0498477
4	A4	1	SYBR	Unknown	24.7083	80.4	Auto Tm							Automatic Ct		Automatic			Automatic	0.0498477
5	A5	1	SYBR	Unknown	24.2614	78.2	Auto Tm							Automatic Ct		Automatic			Automatic	0.0498477
6	A6	1	SYBR	Unknown	25.4094	80	Auto Tm							Automatic Ct		Automatic			Automatic	0.0498477
7	A7	1	SYBR	Unknown	23.4959	82.5	Auto Tm							Automatic Ct		Automatic			Automatic	0.0498477
8	A8	1	SYBR	Unknown	23.0491	80.6	Auto Tm							Automatic Ct		Automatic			Automatic	0.0498477
9	A9	1	SYBR	Unknown	24.5542	81.7	Auto Tm							Automatic Ct		Automatic			Automatic	0.0498477
10	A10	1	SYBR	Unknown	Undetermined	82.5	Auto Tm							Automatic Ct		Automatic			Automatic	0.0498477
11	A11	1	SYBR	Unknown	Undetermined	81.1	Auto Tm							Automatic Ct		Automatic			Automatic	0.0498477
12	A12	1	SYBR	Unknown	Undetermined	81.7	Auto Tm							Automatic Ct		Automatic			Automatic	0.0498477
13	A13	1	SYBR	Unknown	Undetermined	81.5	Auto Tm							Automatic Ct		Automatic			Automatic	0.0498477
14	A14	1	SYBR	Unknown	Undetermined	78.6	Auto Tm							Automatic Ct		Automatic			Automatic	0.0498477
15	A15	1	SYBR	Unknown	Undetermined	82.7	Auto Tm							Automatic Ct		Automatic			Automatic	0.0498477
16	A16	1	SYBR	Unknown	Undetermined	81.7	Auto Tm							Automatic Ct		Automatic			Automatic	0.0498477
17	A17	1	SYBR	Unknown	Undetermined	80.7	Auto Tm							Automatic Ct		Automatic			Automatic	0.0498477
18	A18	1	SYBR	Unknown	Undetermined	82.8	Auto Tm							Automatic Ct		Automatic			Automatic	0.0498477
19	A19	1	SYBR	Unknown	Undetermined	82	Auto Tm							Automatic Ct		Automatic			Automatic	0.0498477
20	A20	1	SYBR	Unknown	Undetermined	80.4	Auto Tm							Automatic Ct		Automatic			Automatic	0.0498477
21	A21	1	SYBR	Unknown	Undetermined	81.9	Auto Tm							Automatic Ct		Automatic			Automatic	0.0498477
22	A22	1	SYBR	Unknown	Undetermined	81.3	Auto Tm							Automatic Ct		Automatic			Automatic	0.0498477
23	A23	1	SYBR	Unknown	Undetermined	78.9	Auto Tm							Automatic Ct		Automatic			Automatic	0.0498477
24	A24	1	SYBR	Unknown	Undetermined	79.1	Auto Tm							Automatic Ct		Automatic			Automatic	0.0498477
25	B1	1	SYBR	Unknown	27.2664	82.7	Auto Tm							Automatic Ct		Automatic			Automatic	0.0498477
26	B2	1	SYBR	Unknown	27.8533	81.6	Auto Tm							Automatic Ct		Automatic			Automatic	0.0498477
27	B3	1	SYBR	Unknown	28.2761	81.3	Auto Tm							Automatic Ct		Automatic			Automatic	0.0498477
28	B4	1	SYBR	Unknown	30.6857	82.1	Auto Tm							Automatic Ct		Automatic			Automatic	0.0498477
29	B5	1	SYBR	Unknown	30.4158	79.3	Auto Tm							Automatic Ct		Automatic			Automatic	0.0498477
30	B6	1	SYBR	Unknown	28.9749	81.6	Auto Tm							Automatic Ct		Automatic			Automatic	0.0498477
31	B7	1	SYBR	Unknown	28.742	80	Auto Tm							Automatic Ct		Automatic			Automatic	0.0498477
32	B8	1	SYBR	Unknown	28.2312	78.8	Auto Tm							Automatic Ct		Automatic			Automatic	0.0498477
33	B9	1	SYBR	Unknown	29.1385	81.9	Auto Tm							Automatic Ct		Automatic			Automatic	0.0498477
34	B10	1	SYBR	Unknown	Undetermined	81.2	Auto Tm							Automatic Ct		Automatic			Automatic	0.0498477
35	B11	1	SYBR	Unknown	Undetermined	81.6	Auto Tm							Automatic Ct		Automatic			Automatic	0.0498477
36	B12	1	SYBR	Unknown	Undetermined	82.3	Auto Tm							Automatic Ct		Automatic			Automatic	0.0498477
37	B13	1	SYBR	Unknown	Undetermined	81.9	Auto Tm							Automatic Ct		Automatic			Automatic	0.0498477
38	B14	1	SYBR	Unknown	Undetermined	81.6	Auto Tm							Automatic Ct		Automatic			Automatic	0.0498477
39	B15	1	SYBR	Unknown	Undetermined	81.7	Auto Tm							Automatic Ct		Automatic			Automatic	0.0498477
40	B16	1	SYBR	Unknown	Undetermined	81.9	Auto Tm							Automatic Ct		Automatic			Automatic	0.0498477
41	B17	1	SYBR	Unknown	Undetermined	82.6	Auto Tm							Automatic Ct		Automatic			Automatic	0.0498477
42	B18	1	SYBR	Unknown	Undetermined	82.2	Auto Tm							Automatic Ct		Automatic			Automatic	0.0498477
43	B19	1	SYBR	Unknown	Undetermined	78.9	Auto Tm							Automatic Ct		Automatic			Automatic	0.0498477
44	B20	1	SYBR	Unknown	Undetermined	80.2	Auto Tm							Automatic Ct		Automatic			Automatic	0.0498477
45	B21	1	SYBR	Unknown	Undetermined	81.2	Auto Tm							Automatic Ct		Automatic			Automatic	0.0498477
46	B22	1	SYBR	Unknown	Undetermined	81	Auto Tm							Automatic Ct		Automatic			Automatic	0.0498477
47	B23	1	SYBR	Unknown	Undetermined	81.5	Auto Tm							Automatic Ct		Automatic			Automatic	0.0498477
48	B24	1	SYBR	Unknown	Undetermined	80.7	Auto Tm							Automatic Ct		Automatic			Automatic	0.0498477
49	C1	1	SYBR	Unknown	Undetermined	78	Auto Tm							Automatic Ct		Automatic			Automatic	0.0498477
50	C2	1	SYBR	Unknown	Undetermined	81.1	Auto Tm							Automatic Ct		Automatic			Automatic	0.0498477
51	C3	1	SYBR	Unknown	Undetermined	80.9	Auto Tm							Automatic Ct		Automatic			Automatic	0.0498477
52	C4	1	SYBR	Unknown	Undetermined	81	Auto Tm							Automatic Ct		Automatic			Automatic	0.0498477
53	C5	1	SYBR	Unknown	Undetermined	80.4	Auto Tm							Automatic Ct		Automatic			Automatic	0.0498477
54	C6	1	SYBR	Unknown	Undetermined	79.6	Auto Tm							Automatic Ct		Automatic			Automatic	0.0498477
55	C7	1	SYBR	Unknown	Undetermined	82.8	Auto Tm							Automatic Ct		Automatic			Automatic	0.0498477
56	C8	1	SYBR	Unknown	Undetermined	81.3	Auto Tm							Automatic Ct		Automatic			Automatic	0.0498477
57	C9	1	SYBR	Unknown	Undetermined	81.8	Auto Tm							Automatic Ct		Automatic			Automatic	0.0498477
58	C10	1	SYBR	Unknown	Undetermined	80.8	Auto Tm							Automatic Ct		Automatic			Automatic	0.0498477
59	C11	1	SYBR	Unknown	Undetermined	78.4	Auto Tm							Automatic Ct		Automatic			Automatic	0.0498477
60	C12	1	SYBR	Unknown	Undetermined	79.2	Auto Tm							Automatic Ct		Automatic			Automatic	0.0498477
61	C13	1	SYBR	Unknown	Undetermined	80.6	Auto Tm							Automatic Ct		Automatic			Automatic	0.0498477
62	C14	1	SYBR	Unknown	Undetermined	81.3	Auto Tm							Automatic Ct		Automatic			Automatic	0.0498477
63	C15	1	SYBR	Unknown	Undetermined	81.8	Auto Tm							Automatic Ct		Automatic			Automatic	0.0498477
64	C16	1	SYBR	Unknown	Undetermined	81	Auto Tm							Automatic Ct		Automatic			Automatic	0.0498477
65	C17	1	SYBR	Unknown	Undetermined	79.1	Auto Tm							Automatic Ct		Automatic			Automatic	0.0498477
66	C18	1	SYBR	Unknown	Undetermined	82.7	Auto Tm							Automatic Ct		Automatic			Automatic	0.0498477
67	C19	1	SYBR	Unknown	Undetermined	81.1	Auto Tm							Automatic Ct		Automatic			Automatic	0.0498477
68	C20	1	SYBR	Unknown	Undetermined	79	Auto Tm							Automatic Ct		Automatic			Automatic	0.0498477
69	C21	1	SYBR	Unknown	Undetermined	79.6	Auto Tm							Automatic Ct		Automatic			Automatic	0.0498477
70	C22	1	SYBR	Unknown	Undetermined	80.8	Auto Tm							Automatic Ct		Automatic			Automatic	0.0498477
71	C23	1	SYBR	Unknown	Undetermined	79.5	Auto Tm							Automatic Ct		Automatic			Automatic	0.0498477
72	C24	1	SYBR	Unknown	Undetermined	80.6	Auto Tm							Automatic Ct		Automatic			Automatic	0.0498477
73	D1	1	SYBR	Unknown	Undetermined	81.6	Auto Tm							Automatic Ct		Automatic			Automatic	0.0498477
74	D2	1	SYBR	Unknown	Undetermined	81.3	Auto Tm							Automatic Ct		Automatic			Automatic	0.0498477
75	D3	1	SYBR	Unknown	Undetermined	81.1	Auto Tm							Automatic Ct		Automatic			Automatic	0.0498477
76	D4	1	SYBR	Unknown	Undetermined	80.3	Auto Tm							Automatic Ct		Automatic			Automatic	0.0498477
77	D5	1	SYBR	Unknown	Undetermined	79.9	Auto Tm							Automatic Ct		Automatic			Automatic	0.0498477
78	D6	1	SYBR	Unknown	Undetermined	78.3	Auto Tm							Automatic Ct		Automatic			Automatic	0.0498477
79	D7	1	SYBR	Unknown	Undetermined	78.8	Auto Tm							Automatic Ct		Automatic			Automatic	0.0498477
80	D8	1	SYBR	Unknown	Undetermined	81	Auto Tm							Automatic Ct		Automatic			Automatic	0.0498477
81	D9	1	SYBR	Unknown	Undetermined	80.1	Auto Tm							Automatic Ct		Automatic			Automatic	0.0498477
82	D10	1	SYBR	Unknown	Undetermined	81.5	Auto Tm							Automatic Ct		Automatic			Automatic	0.0498477
83	D11	1	SYBR	Unknown	Undetermined	82.6	Auto Tm							Automatic Ct		Automatic			Automatic	0.0498477
84	D12	1	SYBR	Unknown	Undetermined	82.7	Auto Tm							Automatic Ct		Automatic			Automatic	0.0498477
85	D13	1	SYBR	Unknown	Undetermined	82.1	Auto Tm							Automatic Ct		Automatic			Automatic	0.0498477
86	D14	1	SYBR	Unknown	Undetermined	81.2	Auto Tm							Automatic Ct		Automatic			Automatic	0.0498477
87	D15	1	SYBR	Unknown	Undetermined	82.8	Auto Tm							Automatic Ct		Automatic			Automatic	0.0498477
88	D16	1	SYBR	Unknown	Undetermined	81.5	Auto Tm							Automatic Ct		Automatic			Automatic	0.0498477
89	D17	1	SYBR	Unknown	Undetermined	81.4	Auto Tm							Automatic Ct		Automatic			Automatic	0.0498477
90	D18	1	SYBR	Unknown	Undetermined	81.9	Auto Tm							Automatic Ct		Automatic			Automatic	0.0498477
91	D19	1	SYBR	Unknown	Undetermined	78.3	Auto Tm							Automatic Ct		Automatic			Automatic	0.0498477
92	D20	1	SYBR	Unknown	Undetermined	82.2	Auto Tm							Automatic Ct		Automatic			Automatic	0.0498477
93	D21	1	SYBR	Unknown	Undetermined	82	Auto Tm							Automatic Ct		Automatic			Automatic	0.0498477
94	D22	1	SYBR	Unknown	Undetermined	81.9	Auto Tm							Automatic Ct		Automatic			Automatic	0.0498477
95	D23	1	SYBR	Unknown	Undetermined	82	Auto Tm							Automatic Ct		Automatic			Automatic	0.0498477
96	D24	1	SYBR	Unknown	Undetermined	80.7	Auto Tm							Automatic Ct		Automatic			Automatic	0.0498477
97	E1	1	SYBR	Unknown	Undetermined	81.3	Auto Tm							Automatic Ct		Automatic			Automatic	0.0498477
98	E2	1	SYBR	Unknown	Undetermined	81.8	Auto Tm							Automatic Ct		Automatic			Automatic	0.0498477
99	E3	1	SYBR	Unknown	Undetermined	79.9	Auto Tm							Automatic Ct		Automatic			Automatic	0.0498477
100	E4	1	SYBR	Unknown	Undetermined	78.2	Auto Tm							Automatic Ct		Automatic			Automatic	0.0498477
101	E5	1	SYBR	Unknown	Undetermined	80.7	Auto Tm							Automatic Ct		Automatic			Automatic	0.0498477
102	E6	1	SYBR	Unknown	Undetermined	80.2	Auto Tm							Automatic Ct		Automatic			Automatic	0.0498477
103	E7	1	SYBR	Unknown	Undetermined	80	Auto Tm							Automatic Ct		Automatic			Automatic	0.0498477
104	E8	1	SYBR	Unknown	Undetermined	81.3	Auto Tm							Automatic Ct		Automatic			Automatic	0.0498477
105	E9	1	SYBR	Unknown	Undetermined	82.8	Auto Tm							Automatic Ct		Automatic			Automatic	0.0498477
106	E10	1	SYBR	Unknown	Undetermined	81.3	Auto Tm							Automatic Ct		Automatic			Automatic	0.0498477
107	E11	1	SYBR	Unknown	Undetermined	82	Auto Tm							Automatic Ct		Automatic			Automatic	0.0498477
108	E12	1	SYBR	Unknown	Undetermined	81.9	Auto Tm							Automatic Ct		Automatic			Automatic	0.0498477
109	E13	1	SYBR	Unknown	Undetermined	81.5	Auto Tm							Automatic Ct		Automatic			Automatic	0.0498477
110	E14	1	SYBR	Unknown	Undetermined	81.8	Auto Tm							Automatic Ct		Automatic			Automatic	0.0498477
111	E15	1	SYBR	Unknown	Undetermined	78.7	Auto Tm							Automatic Ct		Automatic			Automatic	0.0498477
112	E16	1	SYBR	Unknown	Undetermined	81.9	Auto Tm							Automatic Ct		Automatic			Automatic	0.0498477
113	E17	1	SYBR	Unknown	Undetermined	79.6	Auto Tm							Automatic Ct		Automatic			Automatic	0.0498477
114	E18	1	SYBR	Unknown	Undetermined	79.7	Auto Tm							Automatic Ct		Automatic			Automatic	0.0498477
115	E19	1	SYBR	Unknown	Undetermined	80.9	Auto Tm							Automatic Ct		Automatic			Automatic	0.0498477
116	E20	1	SYBR	Unknown	Undetermined	82.8	Auto Tm							Automatic Ct		Automatic			Automatic	0.0498477
117	E21	1	SYBR	Unknown	Undetermined	81.6	Auto Tm							Automatic Ct		Automatic			Automatic	0.0498477
118	E22	1	SYBR	Unknown	Undetermined	81.8	Auto Tm							Automatic Ct		Automatic			Automatic	0.0498477
119	E23	1	SYBR	Unknown	Undetermined	83	Auto Tm							Automatic Ct		Automatic			Automatic	0.0498477
120	E24	1	SYBR	Unknown	Undetermined	80.1	Auto Tm							Automatic Ct		Automatic			Automatic	0.0498477
121	F1	1	SYBR	Unknown	Undetermined	81.5	Auto Tm							Automatic Ct		Automatic			Automatic	0.0498477
122	F2	1	SYBR	Unknown	Undetermined	81.7	Auto Tm							Automatic Ct		Automatic			Automatic	0.0498477
123	F3	1	SYBR	Unknown	Undetermined	81.5	Auto Tm							Automatic Ct		Automatic			Automatic	0.0498477
124	F4	1	SYBR	Unknown	Undetermined	80.6	Auto Tm							Automatic Ct		Automatic			Automatic	0.0498477
125	F5	1	SYBR	Unknown	Undetermined	82.5	Auto Tm							Automatic Ct		Automatic			Automatic	0.0498477
126	F6	1	SYBR	Unknown	Undetermined	82	Auto Tm							Automatic Ct		Automatic			Automatic	0.0498477
127	F7	1	SYBR	Unknown	Undetermined	81	Auto Tm							Automatic Ct		Automatic			Automatic	0.0498477
128	F8	1	SYBR	Unknown	Undetermined	81.2	Auto Tm							Automatic Ct		Automatic			Automatic	0.0498477
129	F9	1	SYBR	Unknown	Undetermined	82.1	Auto Tm							Automatic Ct		Automatic			Automatic	0.0498477
130	F10	1	SYBR	Unknown	Undetermined	81.4	Auto Tm							Automatic Ct		Automatic			Automatic	0.0498477
131	F11	1	SYBR	Unknown	Undetermined	79.5	Auto Tm							Automatic Ct		Automatic			Automatic	0.0498477
132	F12	1	SYBR	Unknown	Undetermined	81.2	Auto Tm							Automatic Ct		Automatic			Automatic	0.0498477
133	F13	1	SYBR	Unknown	Undetermined	81.6	Auto Tm							Automatic Ct		Automatic			Automatic	0.0498477
134	F14	1	SYBR	Unknown	Undetermined	81	Auto Tm							Automatic Ct		Automatic			Automatic	0.0498477
135	F15	1	SYBR	Unknown	Undetermined	82.7	Auto Tm							Automatic Ct		Automatic			Automatic	0.0498477
136	F16	1	SYBR	Unknown	Undetermined	81.5	Auto Tm							Automatic Ct		Automatic			Automatic	0.0498477
137	F17	1	SYBR	Unknown	Undetermined	80.5	Auto Tm							Automatic Ct		Automatic			Automatic	0.0498477
138	F18	1	SYBR	Unknown	Undetermined	81.1	Auto Tm							Automatic Ct		Automatic			Automatic	0.0498477
139	F19	1	SYBR	Unknown	Undetermined	81.3	Auto Tm							Automatic Ct		Automatic			Automatic	0.0498477
140	F20	1	SYBR	Unknown	Undetermined	81.2	Auto Tm							Automatic Ct		Automatic			Automatic	0.0498477
141	F21	1	SYBR	Unknown	Undetermined	79.4	Auto Tm							Automatic Ct		Automatic			Automatic	0.0498477
142	F22	1	SYBR	Unknown	Undetermined	81.8	Auto Tm							Automatic Ct		Automatic			Automatic	0.0498477
143	F23	1	SYBR	Unknown	Undetermined	80.4	Auto Tm							Automatic Ct		Automatic			Automatic	0.0498477
144	F24	1	SYBR	Unknown	Undetermined	82.1	Auto Tm							Automatic Ct		Automatic			Automatic	0.0498477
145	G1	1	SYBR	Unknown	Undetermined	80.7	Auto Tm							Automatic Ct		Automatic			Automatic	0.0498477
146	G2	1	SYBR	Unknown	Undetermined	80.1	Auto Tm							Automatic Ct		Automatic			Automatic	0.0498477
147	G3	1	SYBR	Unknown	Undetermined	82.2	Auto Tm							Automatic Ct		Automatic			Automatic	0.0498477
148	G4	1	SYBR	Unknown	Undetermined	79.8	Auto Tm							Automatic Ct		Automatic			Automatic	0.0498477
149	G5	1	SYBR	Unknown	Undetermined	81.7	Auto Tm							Automatic Ct		Automatic			Automatic	0.0498477
150	G6	1	SYBR	Unknown	Undetermined	78.4	Auto Tm							Automatic Ct		Automatic			Automatic	0.0498477
151	G7	1	SYBR	Unknown	Undetermined	82.4	Auto Tm							Automatic Ct		Automatic			Automatic	0.0498477
152	G8	1	SYBR	Unknown	Undetermined	81.1	Auto Tm							Automatic Ct		Automatic			Automatic	0.0498477
153	G9	1	SYBR	Unknown	Undetermined	82.2	Auto Tm							Automatic Ct		Automatic			Automatic	0.0498477
154	G10	1	SYBR	Unknown	Undetermined	82.5	Auto Tm							Automatic Ct		Automatic			Automatic	0.0498477
155	G11	1	SYBR	Unknown	Undetermined	82.3	Auto Tm							Automatic Ct		Automatic			Automatic	0.0498477
156	G12	1	SYBR	Unknown	Undetermined	80.7	Auto Tm							Automatic Ct		Automatic			Automatic	0.0498477
157	G13	1	SYBR	Unknown	Undetermined	79.1	Auto Tm							Automatic Ct		Automatic			Automatic	0.0498477
158	G14	1	SYBR	Unknown	Undetermined	81.9	Auto Tm							Automatic Ct		Automatic			Automatic	0.0498477
159	G15	1	SYBR	Unknown	Undetermined	82.8	Auto Tm							Automatic Ct		Automatic			Automatic	0.0498477
160	G16	1	SYBR	Unknown	Undetermined	81.2	Auto Tm							Automatic Ct		Automatic			Automatic	0.0498477
161	G17	1	SYBR	Unknown	Undetermined	81	Auto Tm							Automatic Ct		Automatic			Automatic	0.0498477
162	G18	1	SYBR	Unknown	Undetermined	81.2	Auto Tm							Automatic Ct		Automatic			Automatic	0.0498477
163	G19	1	SYBR	Unknown	Undetermined	81.7	Auto Tm							Automatic Ct		Automatic			Automatic	0.0498477
164	G20	1	SYBR	Unknown	Undetermined	80.1	Auto Tm							Automatic Ct		Automatic			Automatic	0.0498477
165	G21	1	SYBR	Unknown	Undetermined	80.9	Auto Tm							Automatic Ct		Automatic			Automatic	0.0498477
166	G22	1	SYBR	Unknown	Undetermined	79.2	Auto Tm							Automatic Ct		Automatic			Automatic	0.0498477
167	G23	1	SYBR	Unknown	Undetermined	81.3	Auto Tm							Automatic Ct		Automatic			Automatic	0.0498477
168	G24	1	SYBR	Unknown	Undetermined	82.1	Auto Tm							Automatic Ct		Automatic			Automatic	0.0498477
169	H1	1	SYBR	Unknown	Undetermined	78.6	Auto Tm							Automatic Ct		Automatic			Automatic	0.0498477
170	H2	1	SYBR	Unknown	Undetermined	81.7	Auto Tm							Automatic Ct		Automatic			Automatic	0.0498477
171	H3	1	SYBR	Unknown	Undetermined	81.8	Auto Tm							Automatic Ct		Automatic			Automatic	0.0498477
172	H4	1	SYBR	Unknown	Undetermined	82.4	Auto Tm							Automatic Ct		Automatic			Automatic	0.0498477
173	H5	1	SYBR	Unknown	Undetermined	81.4	Auto Tm							Automatic Ct		Automatic			Automatic	0.0498477
174	H6	1	SYBR	Unknown	Undetermined	80.8	Auto Tm							Automatic Ct		Automatic			Automatic	0.0498477
175	H7	1	SYBR	Unknown	Undetermined	81.4	Auto Tm							Automatic Ct		Automatic			Automatic	0.0498477
176	H8	1	SYBR	Unknown	Undetermined	81.9	Auto Tm							Automatic Ct		Automatic			Automatic	0.0498477
177	H9	1	SYBR	Unknown	Undetermined	80.2	Auto Tm							Automatic Ct		Automatic			Automatic	0.0498477
178	H10	1	SYBR	Unknown	Undetermined	81.5	Auto Tm							Automatic Ct		Automatic			Automatic	0.0498477
179	H11	1	SYBR	Unknown	Undetermined	81.6	Auto Tm							Automatic Ct		Automatic			Automatic	0.0498477
180	H12	1	SYBR	Unknown	Undetermined	82.7	Auto Tm							Automatic Ct		Automatic			Automatic	0.0498477
181	H13	1	SYBR	Unknown	Undetermined	81	Auto Tm							Automatic Ct		Automatic			Automatic	0.0498477
182	H14	1	SYBR	Unknown	Undetermined	79.5	Auto Tm							Automatic Ct		Automatic			Automatic	0.0498477
183	H15	1	SYBR	Unknown	Undetermined	81.7	Auto Tm							Automatic Ct		Automatic			Automatic	0.0498477
184	H16	1	SYBR	Unknown	Undetermined	80.8	Auto Tm							Automatic Ct		Automatic			Automatic	0.0498477
185	H17	1	SYBR	Unknown	Undetermined	79.7	Auto Tm							Automatic Ct		Automatic			Automatic	0.0498477
186	H18	1	SYBR	Unknown	Undetermined	82.6	Auto Tm							Automatic Ct		Automatic			Automatic	0.0498477
187	H19	1	SYBR	Unknown	Undetermined	81.8	Auto Tm							Automatic Ct		Automatic			Automatic	0.0498477
188	H20	1	SYBR	Unknown	Undetermined	82.4	Auto Tm							Automatic Ct		Automatic			Automatic	0.0498477
189	H21	1	SYBR	Unknown	Undetermined	78.9	Auto Tm							Automatic Ct		Automatic			Automatic	0.0498477
190	H22	1	SYBR	Unknown	Undetermined	80	Auto Tm							Automatic Ct		Automatic			Automatic	0.0498477
191	H23	1	SYBR	Unknown	Undetermined	82.2	Auto Tm							Automatic Ct		Automatic			Automatic	0.0498477
192	H24	1	SYBR	Unknown	Undetermined	81.3	Auto Tm							Automatic Ct		Automatic			Automatic	0.0498477
193	I1	1	SYBR	Unknown	Undetermined	80.1	Auto Tm							Automatic Ct		Automatic			Automatic	0.0498477
194	I2	1	SYBR	Unknown	Undetermined	81	Auto Tm							Automatic Ct		Automatic			Automatic	0.0498477
195	I3	1	SYBR	Unknown	Undetermined	81.5	Auto Tm							Automatic Ct		Automatic			Automatic	0.0498477
196	I4	1	SYBR	Unknown	Undetermined	78.6	Auto Tm							Automatic Ct		Automatic			Automatic	0.0498477
197	I5	1	SYBR	Unknown	Undetermined	81.6	Auto Tm							Automatic Ct		Automatic			Automatic	0.0498477
198	I6	1	SYBR	Unknown	Undetermined	79.7	Auto Tm							Automatic Ct		Automatic			Automatic	0.0498477
199	I7	1	SYBR	Unknown	Undetermined	82.8	Auto Tm							Automatic Ct		Automatic			Automatic	0.0498477
200	I8	1	SYBR	Unknown	Undetermined	82.8	Auto Tm							Automatic Ct		Automatic			Automatic	0.0498477
201	I9	1	SYBR	Unknown	Undetermined	82.9	Auto Tm							Automatic Ct		Automatic			Automatic	0.0498477
202	I10	1	SYBR	Unknown	Undetermined	79.2	Auto Tm							Automatic Ct		Automatic			Automatic	0.0498477
203	I11	1	SYBR	Unknown	Undetermined	81.5	Auto Tm							Automatic Ct		Automatic			Automatic	0.0498477
204	I12	1	SYBR	Unknown	Undetermined	80.7	Auto Tm							Automatic Ct		Automatic			Automatic	0.0498477
205	I13	1	SYBR	Unknown	Undetermined	80.9	Auto Tm							Automatic Ct		Automatic			Automatic	0.0498477
206	I14	1	SYBR	Unknown	Undetermined	80.6	Auto Tm							Automatic Ct		Automatic			Automatic	0.0498477
207	I15	1	SYBR	Unknown	Undetermined	79.1	Auto Tm							Automatic Ct		Automatic			Automatic	0.0498477
208	I16	1	SYBR	Unknown	Undetermined	81.2	Auto Tm							Automatic Ct		Automatic			Automatic	0.0498477
209	I17	1	SYBR	Unknown	Undetermined	80.7	Auto Tm							Automatic Ct		Automatic			Automatic	0.0498477
210	I18	1	SYBR	Unknown	Undetermined	80.2	Auto Tm							Automatic Ct		Automatic			Automatic	0.0498477
211	I19	1	SYBR	Unknown	Undetermined	81	Auto Tm							Automatic Ct		Automatic			Automatic	0.0498477
212	I20	1	SYBR	Unknown	Undetermined	81.7	Auto Tm							Automatic Ct		Automatic			Automatic	0.0498477
213	I21	1	SYBR	Unknown	Undetermined	80.5	Auto Tm							Automatic Ct		Automatic			Automatic	0.0498477
214	I22	1	SYBR	Unknown	Undetermined	81.6	Auto Tm							Automatic Ct		Automatic			Automatic	0.0498477
215	I23	1	SYBR	Unknown	Undetermined	79.8	Auto Tm							Automatic Ct		Automatic			Automatic	0.0498477
216	I24	1	SYBR	Unknown	Undetermined	78.2	Auto Tm							Automatic Ct		Automatic			Automatic	0.0498477
217	J1	1	SYBR	Unknown	Undetermined	81.1	Auto Tm							Automatic Ct		Automatic			Automatic	0.0498477
218	J2	1	SYBR	Unknown	Undetermined	81.7	Auto Tm							Automatic Ct		Automatic			Automatic	0.0498477
219	J3	1	SYBR	Unknown	Undetermined	80.2	Auto Tm							Automatic Ct		Automatic			Automatic	0.0498477
220	J4	1	SYBR	Unknown	Undetermined	81.7	Auto Tm							Automatic Ct		Automatic			Automatic	0.0498477
221	J5	1	SYBR	Unknown	Undetermined	81.5	Auto Tm							Automatic Ct		Automatic			Automatic	0.0498477
222	J6	1	SYBR	Unknown	Undetermined	82.2	Auto Tm							Automatic Ct		Automatic			Automatic	0.0498477
223	J7	1	SYBR	Unknown	Undetermined	78.6	Auto Tm							Automatic Ct		Automatic			Automatic	0.0498477
224	J8	1	SYBR	Unknown	Undetermined	81.1	Auto Tm							Automatic Ct		Automatic			Automatic	0.0498477
225	J9	1	SYBR	Unknown	Undetermined	81.6	Auto Tm							Automatic Ct		Automatic			Automatic	0.0498477
226	J10	1	SYBR	Unknown	Undetermined	79	Auto Tm							Automatic Ct		Automatic			Automatic	0.0498477
227	J11	1	SYBR	Unknown	Undetermined	82.1	Auto Tm							Automatic Ct		Automatic			Automatic	0.0498477
228	J12	1	SYBR	Unknown	Undetermined	79.8	Auto Tm							Automatic Ct		Automatic			Automatic	0.0498477
229	J13	1	SYBR	Unknown	Undetermined	81.8	Auto Tm							Automatic Ct		Automatic			Automatic	0.0498477
230	J14	1	SYBR	Unknown	Undetermined	79.7	Auto Tm							Automatic Ct		Automatic			Automatic	0.0498477
231	J15	1	SYBR	Unknown	Undetermined	80.7	Auto Tm							Automatic Ct		Automatic			Automatic	0.0498477
232	J16	1	SYBR	Unknown	Undetermined	81.2	Auto Tm							Automatic Ct		Automatic			Automatic	0.0498477
233	J17	1	SYBR	Unknown	Undetermined	79.5	Auto Tm							Automatic Ct		Automatic			Automatic	0.0498477
234	J18	1	SYBR	Unknown	Undetermined	81.4	Auto Tm							Automatic Ct		Automatic			Automatic	0.0498477
235	J19	1	SYBR	Unknown	Undetermined	81.5	Auto Tm							Automatic Ct		Automatic			Automatic	0.0498477
236	J20	1	SYBR	Unknown	Undetermined	79.6	Auto Tm							Automatic Ct		Automatic			Automatic	0.0498477
237	J21	1	SYBR	Unknown	Undetermined	81.6	Auto Tm							Automatic Ct		Automatic			Automatic	0.0498477
238	J22	1	SYBR	Unknown	Undetermined	82.7	Auto Tm							Automatic Ct		Automatic			Automatic	0.0498477
239	J23	1	SYBR	Unknown	Undetermined	82.9	Auto Tm							Automatic Ct		Automatic			Automatic	0.0498477
240	J24	1	SYBR	Unknown	Undetermined	81.5	Auto Tm							Automatic Ct		Automatic			Automatic	0.0498477
241	K1	1	SYBR	Unknown	Undetermined	80.7	Auto Tm							Automatic Ct		Automatic			Automatic	0.0498477
242	K2	1	SYBR	Unknown	Undetermined	81.2	Auto Tm							Automatic Ct		Automatic			Automatic	0.0498477
243	K3	1	SYBR	Unknown	Undetermined	80.3	Auto Tm							Automatic Ct		Automatic			Automatic	0.0498477
244	K4	1	SYBR	Unknown	Undetermined	80.5	Auto Tm							Automatic Ct		Automatic			Automatic	0.0498477
245	K5	1	SYBR	Unknown	Undetermined	82.2	Auto Tm							Automatic Ct		Automatic			Automatic	0.0498477
246	K6	1	SYBR	Unknown	Undetermined	81.2	Auto Tm							Automatic Ct		Automatic			Automatic	0.0498477
247	K7	1	SYBR	Unknown	Undetermined	81.7	Auto Tm							Automatic Ct		Automatic			Automatic	0.0498477
248	K8	1	SYBR	Unknown	Undetermined	81.7	Auto Tm							Automatic Ct		Automatic			Automatic	0.0498477
249	K9	1	SYBR	Unknown	Undetermined	81	Auto Tm							Automatic Ct		Automatic			Automatic	0.0498477
250	K10	1	SYBR	Unknown	Undetermined	80.4	Auto Tm							Automatic Ct		Automatic			Automatic	0.0498477
251	K11	1	SYBR	Unknown	Undetermined	81.6	Auto Tm							Automatic Ct		Automatic			Automatic	0.0498477
252	K12	1	SYBR	Unknown	Undetermined	81	Auto Tm							Automatic Ct		Automatic			Automatic	0.0498477
253	K13	1	SYBR	Unknown	Undetermined	81.8	Auto Tm							Automatic Ct		Automatic			Automatic	0.0498477
254	K14	1	SYBR	Unknown	Undetermined	80.7	Auto Tm							Automatic Ct		Automatic			Automatic	0.0498477
255	K15	1	SYBR	Unknown	Undetermined	82.1	Auto Tm							Automatic Ct		Automatic			Automatic	0.0498477
256	K16	1	SYBR	Unknown	Undetermined	80.5	Auto Tm							Automatic Ct		Automatic			Automatic	0.0498477
257	K17	1	SYBR	Unknown	Undetermined	81.6	Auto Tm							Automatic Ct		Automatic			Automatic	0.0498477
258	K18	1	SYBR	Unknown	Undetermined	80.4	Auto Tm							Automatic Ct		Automatic			Automatic	0.0498477
259	K19	1	SYBR	Unknown	Undetermined	81.4	Auto Tm							Automatic Ct		Automatic			Automatic	0.0498477
260	K20	1	SYBR	Unknown	Undetermined	79	Auto Tm							Automatic Ct		Automatic			Automatic	0.0498477
261	K21	1	SYBR	Unknown	Undetermined	81.7	Auto Tm							Automatic Ct		Automatic			Automatic	0.0498477
262	K22	1	SYBR	Unknown	Undetermined	82.2	Auto Tm							Automatic Ct		Automatic			Automatic	0.0498477
263	K23	1	SYBR	Unknown	Undetermined	80.5	Auto Tm							Automatic Ct		Automatic			Automatic	0.0498477
264	K24	1	SYBR	Unknown	Undetermined	80.5	Auto Tm							Automatic Ct		Automatic			Automatic	0.0498477
265	L1	1	SYBR	Unknown	Undetermined	80.8	Auto Tm							Automatic Ct		Automatic			Automatic	0.0498477
266	L2	1	SYBR	Unknown	Undetermined	81.5	Auto Tm							Automatic Ct		Automatic			Automatic	0.0498477
267	L3	1	SYBR	Unknown	Undetermined	81.6	Auto Tm							Automatic Ct		Automatic			Automatic	0.0498477
268	L4	1	SYBR	Unknown	Undetermined	81.3	Auto Tm							Automatic Ct		Automatic			Automatic	0.0498477
269	L5	1	SYBR	Unknown	Undetermined	81.9	Auto Tm							Automatic Ct		Automatic			Automatic	0.0498477
270	L6	1	SYBR	Unknown	Undetermined	81.7	Auto Tm							Automatic Ct		Automatic			Automatic	0.0498477
271	L7	1	SYBR	Unknown	Undetermined	79.6	Auto Tm							Automatic Ct		Automatic			Automatic	0.0498477
272	L8	1	SYBR	Unknown	Undetermined	82.6	Auto Tm							Automatic Ct		Automatic			Automatic	0.0498477
273	L9	1	SYBR	Unknown	Undetermined	81.8	Auto Tm							Automatic Ct		Automatic			Automatic	0.0498477
274	L10	1	SYBR	Unknown	Undetermined	82.5	Auto Tm							Automatic Ct		Automatic			Automatic	0.0498477
275	L11	1	SYBR	Unknown	Undetermined	81.4	Auto Tm							Automatic Ct		Automatic			Automatic	0.0498477
276	L12	1	SYBR	Unknown	Undetermined	80.3	Auto Tm							Automatic Ct		Automatic			Automatic	0.0498477
277	L13	1	SYBR	Unknown	Undetermined	79	Auto Tm							Automatic Ct		Automatic			Automatic	0.0498477
278	L14	1	SYBR	Unknown	Undetermined	81.9	Auto Tm							Automatic Ct		Automatic			Automatic	0.0498477
279	L15	1	SYBR	Unknown	Undetermined	81.3	Auto Tm							Automatic Ct		Automatic			Automatic	0.0498477
280	L16	1	SYBR	Unknown	Undetermined	81.4	Auto Tm							Automatic Ct		Automatic			Automatic	0.0498477
281	L17	1	SYBR	Unknown	Undetermined	81	Auto Tm							Automatic Ct		Automatic			Automatic	0.0498477
282	L18	1	SYBR	Unknown	Undetermined	80	Auto Tm							Automatic Ct		Automatic			Automatic	0.0498477
283	L19	1	SYBR	Unknown	Undetermined	81.9	Auto Tm							Automatic Ct		Automatic			Automatic	0.0498477
284	L20	1	SYBR	Unknown	Undetermined	81.9	Auto Tm							Automatic Ct		Automatic			Automatic	0.0498477
285	L21	1	SYBR	Unknown	Undetermined	81.1	Auto Tm							Automatic Ct		Automatic			Automatic	0.0498477
286	L22	1	SYBR	Unknown	Undetermined	80.6	Auto Tm							Automatic Ct		Automatic			Automatic	0.0498477
287	L23	1	SYBR	Unknown	Undetermined	82.3	Auto Tm							Automatic Ct		Automatic			Automatic	0.0498477
288	L24	1	SYBR	Unknown	Undetermined	81.3	Auto Tm							Automatic Ct		Automatic			Automatic	0.0498477
289	M1	1	SYBR	Unknown	Undetermined	81.7	Auto Tm							Automatic Ct		Automatic			Automatic	0.0498477
290	M2	1	SYBR	Unknown	Undetermined	82	Auto Tm							Automatic Ct		Automatic			Automatic	0.0498477
291	M3	1	SYBR	Unknown	Undetermined	81.5	Auto Tm							Automatic Ct		Automatic			Automatic	0.0498477
292	M4	1	SYBR	Unknown	Undetermined	79.7	Auto Tm							Automatic Ct		Automatic			Automatic	0.0498477
293	M5	1	SYBR	Unknown	Undetermined	79.2	Auto Tm							Automatic Ct		Automatic			Automatic	0.0498477
294	M6	1	SYBR	Unknown	Undetermined	81.3	Auto Tm							Automatic Ct		Automatic			Automatic	0.0498477
295	M7	1	SYBR	Unknown	Undetermined	79.3	Auto Tm							Automatic Ct		Automatic			Automatic	0.0498477
296	M8	1	SYBR	Unknown	Undetermined	82.7	Auto Tm							Automatic Ct		Automatic			Automatic	0.0498477
297	M9	1	SYBR	Unknown	Undetermined	81.8	Auto Tm							Automatic Ct		Automatic			Automatic	0.0498477
298	M10	1	SYBR	Unknown	Undetermined	81.2	Auto Tm							Automatic Ct		Automatic			Automatic	0.0498477
299	M11	1	SYBR	Unknown	Undetermined	81	Auto Tm							Automatic Ct		Automatic			Automatic	0.0498477
300	M12	1	SYBR	Unknown	Undetermined	81.9	Auto Tm							Automatic Ct		Automatic			Automatic	0.0498477
301	M13	1	SYBR	Unknown	Undetermined	80.9	Auto Tm							Automatic Ct		Automatic			Automatic	0.0498477
302	M14	1	SYBR	Unknown	Undetermined	82.9	Auto Tm							Automatic Ct		Automatic			Automatic	0.0498477
303	M15	1	SYBR	Unknown	Undetermined	79.2	Auto Tm							Automatic Ct		Automatic			Automatic	0.0498477
304	M16	1	SYBR	Unknown	Undetermined	81.2	Auto Tm							Automatic Ct		Automatic			Automatic	0.0498477
305	M17	1	SYBR	Unknown	Undetermined	79.2	Auto Tm							Automatic Ct		Automatic			Automatic	0.0498477
306	M18	1	SYBR	Unknown	Undetermined	80.7	Auto Tm							Automatic Ct		Automatic			Automatic	0.0498477
307	M19	1	SYBR	Unknown	Undetermined	81.7	Auto Tm							Automatic Ct		Automatic			Automatic	0.0498477
308	M20	1	SYBR	Unknown	Undetermined	81.7	Auto Tm							Automatic Ct		Automatic			Automatic	0.0498477
309	M21	1	SYBR	Unknown	Undetermined	81.2	Auto Tm							Automatic Ct		Automatic			Automatic	0.0498477
310	M22	1	SYBR	Unknown	Undetermined	81.3	Auto Tm							Automatic Ct		Automatic			Automatic	0.0498477
311	M23	1	SYBR	Unknown	Undetermined	81.1	Auto Tm							Automatic Ct		Automatic			Automatic	0.0498477
312	M24	1	SYBR	Unknown	Undetermined	79.1	Auto Tm							Automatic Ct		Automatic			Automatic	0.0498477
313	N1	1	SYBR	Unknown	Undetermined	80.6	Auto Tm							Automatic Ct		Automatic			Automatic	0.0498477
314	N2	1	SYBR	Unknown	Undetermined	82	Auto Tm							Automatic Ct		Automatic			Automatic	0.0498477
315	N3	1	SYBR	Unknown	Undetermined	81	Auto Tm							Automatic Ct		Automatic			Automatic	0.0498477
316	N4	1	SYBR	Unknown	Undetermined	80.9	Auto Tm							Automatic Ct		Automatic			Automatic	0.0498477
317	N5	1	SYBR	Unknown	Undetermined	79.6	Auto Tm							Automatic Ct		Automatic			Automatic	0.0498477
318	N6	1	SYBR	Unknown	Undetermined	80.6	Auto Tm							Automatic Ct		Automatic			Automatic	0.0498477
319	N7	1	SYBR	Unknown	Undetermined	81.5	Auto Tm							Automatic Ct		Automatic			Automatic	0.0498477
320	N8	1	SYBR	Unknown	Undetermined	81.9	Auto Tm							Automatic Ct		Automatic			Automatic	0.0498477
321	N9	1	SYBR	Unknown	Undetermined	82.3	Auto Tm							Automatic Ct		Automatic			Automatic	0.0498477
322	N10	1	SYBR	Unknown	Undetermined	81	Auto Tm							Automatic Ct		Automatic			Automatic	0.0498477
323	N11	1	SYBR	Unknown	Undetermined	81	Auto Tm							Automatic Ct		Automatic			Automatic	0.0498477
324	N12	1	SYBR	Unknown	Undetermined	81.5	Auto Tm							Automatic Ct		Automatic			Automatic	0.0498477
325	N13	1	SYBR	Unknown	Undetermined	80.2	Auto Tm							Automatic Ct		Automatic			Automatic	0.0498477
326	N14	1	SYBR	Unknown	Undetermined	81.2	Auto Tm							Automatic Ct		Automatic			Automatic	0.0498477
327	N15	1	SYBR	Unknown	Undetermined	82	Auto Tm							Automatic Ct		Automatic			Automatic	0.0498477
328	N16	1	SYBR	Unknown	Undetermined	80.1	Auto Tm							Automatic Ct		Automatic			Automatic	0.0498477
329	N17	1	SYBR	Unknown	Undetermined	79.1	Auto Tm							Automatic Ct		Automatic			Automatic	0.0498477
330	N18	1	SYBR	Unknown	Undetermined	81.7	Auto Tm							Automatic Ct		Automatic			Automatic	0.0498477
331	N19	1	SYBR	Unknown	Undetermined	79.1	Auto Tm							Automatic Ct		Automatic			Automatic	0.0498477
332	N20	1	SYBR	Unknown	Undetermined	81.9	Auto Tm							Automatic Ct		Automatic			Automatic	0.0498477
333	N21	1	SYBR	Unknown	Undetermined	81.9	Auto Tm							Automatic Ct		Automatic			Automatic	0.0498477
334	N22	1	SYBR	Unknown	Undetermined	81.8	Auto Tm							Automatic Ct		Automatic			Automatic	0.0498477
335	N23	1	SYBR	Unknown	Undetermined	82	Auto Tm							Automatic Ct		Automatic			Automatic	0.0498477
336	N24	1	SYBR	Unknown	Undetermined	81.7	Auto Tm							Automatic Ct		Automatic			Automatic	0.0498477
337	O1	1	SYBR	Unknown	Undetermined	80	Auto Tm							Automatic Ct		Automatic			Automatic	0.0498477
338	O2	1	SYBR	Unknown	Undetermined	78.4	Auto Tm							Automatic Ct		Automatic			Automatic	0.0498477
339	O3	1	SYBR	Unknown	Undetermined	81.1	Auto Tm							Automatic Ct		Automatic			Automatic	0.0498477
340	O4	1	SYBR	Unknown	Undetermined	82	Auto Tm							Automatic Ct		Automatic			Automatic	0.0498477
341	O5	1	SYBR	Unknown	Undetermined	79.4	Auto Tm							Automatic Ct		Automatic			Automatic	0.0498477
342	O6	1	SYBR	Unknown	Undetermined	80.7	Auto Tm							Automatic Ct		Automatic			Automatic	0.0498477
343	O7	1	SYBR	Unknown	Undetermined	81.5	Auto Tm							Automatic Ct		Automatic			Automatic	0.0498477
344	O8	1	SYBR	Unknown	Undetermined	81.7	Auto Tm							Automatic Ct		Automatic			Automatic	0.0498477
345	O9	1	SYBR	Unknown	Undetermined	81.1	Auto Tm							Automatic Ct		Automatic			Automatic	0.0498477
346	O10	1	SYBR	Unknown	Undetermined	82.5	Auto Tm							Automatic Ct		Automatic			Automatic	0.0498477
347	O11	1	SYBR	Unknown	Undetermined	81.4	Auto Tm							Automatic Ct		Automatic			Automatic	0.0498477
348	O12	1	SYBR	Unknown	Undetermined	80.6	Auto Tm							Automatic Ct		Automatic			Automatic	0.0498477
349	O13	1	SYBR	Unknown	Undetermined	81.3	Auto Tm							Automatic Ct		Automatic			Automatic	0.0498477
350	O14	1	SYBR	Unknown	Undetermined	81.3	Auto Tm							Automatic Ct		Automatic			Automatic	0.0498477
351	O15	1	SYBR	Unknown	Undetermined	79.4	Auto Tm							Automatic Ct		Automatic			Automatic	0.0498477
352	O16	1	SYBR	Unknown	Undetermined	79.8	Auto Tm							Automatic Ct		Automatic			Automatic	0.0498477
353	O17	1	SYBR	Unknown	Undetermined	81	Auto Tm							Automatic Ct		Automatic			Automatic	0.0498477
354	O18	1	SYBR	Unknown	Undetermined	81.5	Auto Tm							Automatic Ct		Automatic			Automatic	0.0498477
355	O19	1	SYBR	Unknown	Undetermined	82.3	Auto Tm							Automatic Ct		Automatic			Automatic	0.0498477
356	O20	1	SYBR	Unknown	Undetermined	78.6	Auto Tm							Automatic Ct		Automatic			Automatic	0.0498477
357	O21	1	SYBR	Unknown	Undetermined	82.2	Auto Tm							Automatic Ct		Automatic			Automatic	0.0498477
358	O22	1	SYBR	Unknown	Undetermined	81	Auto Tm							Automatic Ct		Automatic			Automatic	0.0498477
359	O23	1	SYBR	Unknown	Undetermined	80.8	Auto Tm							Automatic Ct		Automatic			Automatic	0.0498477
360	O24	1	SYBR	Unknown	Undetermined	79.5	Auto Tm							Automatic Ct		Automatic			Automatic	0.0498477
361	P1	1	SYBR	Unknown	Undetermined	81.8	Auto Tm							Automatic Ct		Automatic			Automatic	0.0498477
362	P2	1	SYBR	Unknown	Undetermined	79.6	Auto Tm							Automatic Ct		Automatic			Automatic	0.0498477
363	P3	1	SYBR	Unknown	Undetermined	81.9	Auto Tm							Automatic Ct		Automatic			Automatic	0.0498477
364	P4	1	SYBR	Unknown	Undetermined	82.1	Auto Tm							Automatic Ct		Automatic			Automatic	0.0498477
365	P5	1	SYBR	Unknown	Undetermined	83	Auto Tm							Automatic Ct		Automatic			Automatic	0.0498477
366	P6	1	SYBR	Unknown	Undetermined	81.8	Auto Tm							Automatic Ct		Automatic			Automatic	0.0498477
367	P7	1	SYBR	Unknown	Undetermined	81.8	Auto Tm							Automatic Ct		Automatic			Automatic	0.0498477
368	P8	1	SYBR	Unknown	Undetermined	81.5	Auto Tm							Automatic Ct		Automatic			Automatic	0.0498477
369	P9	1	SYBR	Unknown	Undetermined	81.1	Auto Tm							Automatic Ct		Automatic			Automatic	0.0498477
370	P10	1	SYBR	Unknown	Undetermined	80.3	Auto Tm							Automatic Ct		Automatic			Automatic	0.0498477
371	P11	1	SYBR	Unknown	Undetermined	82.8	Auto Tm							Automatic Ct		Automatic			Automatic	0.0498477
372	P12	1	SYBR	Unknown	Undetermined	81.9	Auto Tm							Automatic Ct		Automatic			Automatic	0.0498477
373	P13	1	SYBR	Unknown	Undetermined	80.3	Auto Tm							Automatic Ct		Automatic			Automatic	0.0498477
374	P14	1	SYBR	Unknown	Undetermined	81.9	Auto Tm							Automatic Ct		Automatic			Automatic	0.0498477
375	P15	1	SYBR	Unknown	Undetermined	78.2	Auto Tm							Automatic Ct		Automatic			Automatic	0.0498477
376	P16	1	SYBR	Unknown	Undetermined	78.1	Auto Tm							Automatic Ct		Automatic			Automatic	0.0498477
377	P17	1	SYBR	Unknown	Undetermined	81.6	Auto Tm							Automatic Ct		Automatic			Automatic	0.0498477
378	P18	1	SYBR	Unknown	Undetermined	80.5	Auto Tm							Automatic Ct		Automatic			Automatic	0.0498477
379	P19	1	SYBR	Unknown	Undetermined	82.5	Auto Tm							Automatic Ct		Automatic			Automatic	0.0498477
380	P20	1	SYBR	Unknown	Undetermined	81.1	Auto Tm							Automatic Ct		Automatic			Automatic	0.0498477
381	P21	1	SYBR	Unknown	Undetermined	80.9	Auto Tm							Automatic Ct		Automatic			Automatic	0.0498477
382	P22	1	SYBR	Unknown	Undetermined	82.7	Auto Tm							Automatic Ct		Automatic			Automatic	0.0498477
383	P23	1	SYBR	Unknown	Undetermined	80.1	Auto Tm							Automatic Ct		Automatic			Automatic	0.0498477
384	P24	1	SYBR	Unknown	Undetermined	82.6	Auto Tm							Automatic Ct		Automatic			Automatic	0.0498477
NAP	LPL
R^2
Slope		cycles/log decade
Y-Intercept

## Sheet: Fig 7A
Well	Sample Name	Detector Name	Reporter	Task	Ct	Tm Value	Tm Type	Quantity	Qty Mean	Qty StdDev	Ct Median	Ct Mean	Ct StdDev	Ct Type	Template Name	Baseline Type	Baseline Start	Baseline Stop	Threshold Type	Threshold	FOS	HMD	LME	EW	BPR	NAW	HNS	HRN	EAF	BAF	TAF	CAF
1	A1	1	SYBR	Unknown	28.0563	82.3	Auto Tm							Automatic Ct		Automatic			Automatic	0.0498477
2	A2	1	SYBR	Unknown	27.8843	80.3	Auto Tm							Automatic Ct		Automatic			Automatic	0.0498477
3	A3	1	SYBR	Unknown	27.582	82.9	Auto Tm							Automatic Ct		Automatic			Automatic	0.0498477
4	A4	1	SYBR	Unknown	27.5047	80.8	Auto Tm							Automatic Ct		Automatic			Automatic	0.0498477
5	A5	1	SYBR	Unknown	27.87	81.9	Auto Tm							Automatic Ct		Automatic			Automatic	0.0498477
6	A6	1	SYBR	Unknown	27.1315	82.1	Auto Tm							Automatic Ct		Automatic			Automatic	0.0498477
7	A7	1	SYBR	Unknown	28.6094	80.4	Auto Tm							Automatic Ct		Automatic			Automatic	0.0498477
8	A8	1	SYBR	Unknown	28.7592	81.1	Auto Tm							Automatic Ct		Automatic			Automatic	0.0498477
9	A9	1	SYBR	Unknown	28.076	78.6	Auto Tm							Automatic Ct		Automatic			Automatic	0.0498477
10	A10	1	SYBR	Unknown	Undetermined	78.6	Auto Tm							Automatic Ct		Automatic			Automatic	0.0498477
11	A11	1	SYBR	Unknown	Undetermined	81.5	Auto Tm							Automatic Ct		Automatic			Automatic	0.0498477
12	A12	1	SYBR	Unknown	Undetermined	80.9	Auto Tm							Automatic Ct		Automatic			Automatic	0.0498477
13	A13	1	SYBR	Unknown	Undetermined	81.3	Auto Tm							Automatic Ct		Automatic			Automatic	0.0498477
14	A14	1	SYBR	Unknown	Undetermined	82.7	Auto Tm							Automatic Ct		Automatic			Automatic	0.0498477
15	A15	1	SYBR	Unknown	Undetermined	80.5	Auto Tm							Automatic Ct		Automatic			Automatic	0.0498477
16	A16	1	SYBR	Unknown	Undetermined	81.8	Auto Tm							Automatic Ct		Automatic			Automatic	0.0498477
17	A17	1	SYBR	Unknown	Undetermined	81.5	Auto Tm							Automatic Ct		Automatic			Automatic	0.0498477
18	A18	1	SYBR	Unknown	Undetermined	81.8	Auto Tm							Automatic Ct		Automatic			Automatic	0.0498477
19	A19	1	SYBR	Unknown	Undetermined	81.7	Auto Tm							Automatic Ct		Automatic			Automatic	0.0498477
20	A20	1	SYBR	Unknown	Undetermined	82.2	Auto Tm							Automatic Ct		Automatic			Automatic	0.0498477
21	A21	1	SYBR	Unknown	Undetermined	83	Auto Tm							Automatic Ct		Automatic			Automatic	0.0498477
22	A22	1	SYBR	Unknown	Undetermined	81.1	Auto Tm							Automatic Ct		Automatic			Automatic	0.0498477
23	A23	1	SYBR	Unknown	Undetermined	80	Auto Tm							Automatic Ct		Automatic			Automatic	0.0498477
24	A24	1	SYBR	Unknown	Undetermined	81	Auto Tm							Automatic Ct		Automatic			Automatic	0.0498477
25	B1	1	SYBR	Unknown	20.7536	79.3	Auto Tm							Automatic Ct		Automatic			Automatic	0.0498477
26	B2	1	SYBR	Unknown	20.7605	80.6	Auto Tm							Automatic Ct		Automatic			Automatic	0.0498477
27	B3	1	SYBR	Unknown	20.8179	81.8	Auto Tm							Automatic Ct		Automatic			Automatic	0.0498477
28	B4	1	SYBR	Unknown	20.5741	82.6	Auto Tm							Automatic Ct		Automatic			Automatic	0.0498477
29	B5	1	SYBR	Unknown	20.8741	78.4	Auto Tm							Automatic Ct		Automatic			Automatic	0.0498477
30	B6	1	SYBR	Unknown	20.622	82.5	Auto Tm							Automatic Ct		Automatic			Automatic	0.0498477
31	B7	1	SYBR	Unknown	22.1569	81.9	Auto Tm							Automatic Ct		Automatic			Automatic	0.0498477
32	B8	1	SYBR	Unknown	21.7745	81	Auto Tm							Automatic Ct		Automatic			Automatic	0.0498477
33	B9	1	SYBR	Unknown	21.7196	79.8	Auto Tm							Automatic Ct		Automatic			Automatic	0.0498477
34	B10	1	SYBR	Unknown	Undetermined	79.9	Auto Tm							Automatic Ct		Automatic			Automatic	0.0498477
35	B11	1	SYBR	Unknown	Undetermined	81.6	Auto Tm							Automatic Ct		Automatic			Automatic	0.0498477
36	B12	1	SYBR	Unknown	Undetermined	81.9	Auto Tm							Automatic Ct		Automatic			Automatic	0.0498477
37	B13	1	SYBR	Unknown	Undetermined	80.4	Auto Tm							Automatic Ct		Automatic			Automatic	0.0498477
38	B14	1	SYBR	Unknown	Undetermined	81.9	Auto Tm							Automatic Ct		Automatic			Automatic	0.0498477
39	B15	1	SYBR	Unknown	Undetermined	82.9	Auto Tm							Automatic Ct		Automatic			Automatic	0.0498477
40	B16	1	SYBR	Unknown	Undetermined	81.3	Auto Tm							Automatic Ct		Automatic			Automatic	0.0498477
41	B17	1	SYBR	Unknown	Undetermined	81.8	Auto Tm							Automatic Ct		Automatic			Automatic	0.0498477
42	B18	1	SYBR	Unknown	Undetermined	81.9	Auto Tm							Automatic Ct		Automatic			Automatic	0.0498477
43	B19	1	SYBR	Unknown	Undetermined	80.3	Auto Tm							Automatic Ct		Automatic			Automatic	0.0498477
44	B20	1	SYBR	Unknown	Undetermined	79.6	Auto Tm							Automatic Ct		Automatic			Automatic	0.0498477
45	B21	1	SYBR	Unknown	Undetermined	82.5	Auto Tm							Automatic Ct		Automatic			Automatic	0.0498477
46	B22	1	SYBR	Unknown	Undetermined	81.7	Auto Tm							Automatic Ct		Automatic			Automatic	0.0498477
47	B23	1	SYBR	Unknown	Undetermined	78.5	Auto Tm							Automatic Ct		Automatic			Automatic	0.0498477
48	B24	1	SYBR	Unknown	Undetermined	80	Auto Tm							Automatic Ct		Automatic			Automatic	0.0498477
49	C1	1	SYBR	Unknown	27.0853	81.7	Auto Tm							Automatic Ct		Automatic			Automatic	0.0498477
50	C2	1	SYBR	Unknown	26.509	83	Auto Tm							Automatic Ct		Automatic			Automatic	0.0498477
51	C3	1	SYBR	Unknown	26.4903	81.3	Auto Tm							Automatic Ct		Automatic			Automatic	0.0498477
52	C4	1	SYBR	Unknown	25.4697	81.6	Auto Tm							Automatic Ct		Automatic			Automatic	0.0498477
53	C5	1	SYBR	Unknown	25.4885	81	Auto Tm							Automatic Ct		Automatic			Automatic	0.0498477
54	C6	1	SYBR	Unknown	26.1474	79.7	Auto Tm							Automatic Ct		Automatic			Automatic	0.0498477
55	C7	1	SYBR	Unknown	26.5469	81.5	Auto Tm							Automatic Ct		Automatic			Automatic	0.0498477
56	C8	1	SYBR	Unknown	26.216	79.4	Auto Tm							Automatic Ct		Automatic			Automatic	0.0498477
57	C9	1	SYBR	Unknown	26.4686	80.4	Auto Tm							Automatic Ct		Automatic			Automatic	0.0498477
58	C10	1	SYBR	Unknown	Undetermined	82.9	Auto Tm							Automatic Ct		Automatic			Automatic	0.0498477
59	C11	1	SYBR	Unknown	Undetermined	81.1	Auto Tm							Automatic Ct		Automatic			Automatic	0.0498477
60	C12	1	SYBR	Unknown	Undetermined	80.2	Auto Tm							Automatic Ct		Automatic			Automatic	0.0498477
61	C13	1	SYBR	Unknown	Undetermined	81.6	Auto Tm							Automatic Ct		Automatic			Automatic	0.0498477
62	C14	1	SYBR	Unknown	Undetermined	80.7	Auto Tm							Automatic Ct		Automatic			Automatic	0.0498477
63	C15	1	SYBR	Unknown	Undetermined	81.9	Auto Tm							Automatic Ct		Automatic			Automatic	0.0498477
64	C16	1	SYBR	Unknown	Undetermined	82.9	Auto Tm							Automatic Ct		Automatic			Automatic	0.0498477
65	C17	1	SYBR	Unknown	Undetermined	81.2	Auto Tm							Automatic Ct		Automatic			Automatic	0.0498477
66	C18	1	SYBR	Unknown	Undetermined	81.6	Auto Tm							Automatic Ct		Automatic			Automatic	0.0498477
67	C19	1	SYBR	Unknown	Undetermined	80.3	Auto Tm							Automatic Ct		Automatic			Automatic	0.0498477
68	C20	1	SYBR	Unknown	Undetermined	79.4	Auto Tm							Automatic Ct		Automatic			Automatic	0.0498477
69	C21	1	SYBR	Unknown	Undetermined	80.2	Auto Tm							Automatic Ct		Automatic			Automatic	0.0498477
70	C22	1	SYBR	Unknown	Undetermined	81.3	Auto Tm							Automatic Ct		Automatic			Automatic	0.0498477
71	C23	1	SYBR	Unknown	Undetermined	81.6	Auto Tm							Automatic Ct		Automatic			Automatic	0.0498477
72	C24	1	SYBR	Unknown	Undetermined	80.7	Auto Tm							Automatic Ct		Automatic			Automatic	0.0498477
73	D1	1	SYBR	Unknown	21.7513	79.4	Auto Tm							Automatic Ct		Automatic			Automatic	0.0498477
74	D2	1	SYBR	Unknown	21.8138	81.3	Auto Tm							Automatic Ct		Automatic			Automatic	0.0498477
75	D3	1	SYBR	Unknown	21.1176	82	Auto Tm							Automatic Ct		Automatic			Automatic	0.0498477
76	D4	1	SYBR	Unknown	20.671	81.2	Auto Tm							Automatic Ct		Automatic			Automatic	0.0498477
77	D5	1	SYBR	Unknown	20.7615	81.5	Auto Tm							Automatic Ct		Automatic			Automatic	0.0498477
78	D6	1	SYBR	Unknown	20.6593	81.8	Auto Tm							Automatic Ct		Automatic			Automatic	0.0498477
79	D7	1	SYBR	Unknown	21.3018	80.1	Auto Tm							Automatic Ct		Automatic			Automatic	0.0498477
80	D8	1	SYBR	Unknown	21.7533	79.6	Auto Tm							Automatic Ct		Automatic			Automatic	0.0498477
81	D9	1	SYBR	Unknown	21.6309	81.8	Auto Tm							Automatic Ct		Automatic			Automatic	0.0498477
82	D10	1	SYBR	Unknown	Undetermined	79.3	Auto Tm							Automatic Ct		Automatic			Automatic	0.0498477
83	D11	1	SYBR	Unknown	Undetermined	82.1	Auto Tm							Automatic Ct		Automatic			Automatic	0.0498477
84	D12	1	SYBR	Unknown	Undetermined	81	Auto Tm							Automatic Ct		Automatic			Automatic	0.0498477
85	D13	1	SYBR	Unknown	Undetermined	81.4	Auto Tm							Automatic Ct		Automatic			Automatic	0.0498477
86	D14	1	SYBR	Unknown	Undetermined	80.1	Auto Tm							Automatic Ct		Automatic			Automatic	0.0498477
87	D15	1	SYBR	Unknown	Undetermined	81.9	Auto Tm							Automatic Ct		Automatic			Automatic	0.0498477
88	D16	1	SYBR	Unknown	Undetermined	81.2	Auto Tm							Automatic Ct		Automatic			Automatic	0.0498477
89	D17	1	SYBR	Unknown	Undetermined	82.2	Auto Tm							Automatic Ct		Automatic			Automatic	0.0498477
90	D18	1	SYBR	Unknown	Undetermined	79.7	Auto Tm							Automatic Ct		Automatic			Automatic	0.0498477
91	D19	1	SYBR	Unknown	Undetermined	81.6	Auto Tm							Automatic Ct		Automatic			Automatic	0.0498477
92	D20	1	SYBR	Unknown	Undetermined	79.2	Auto Tm							Automatic Ct		Automatic			Automatic	0.0498477
93	D21	1	SYBR	Unknown	Undetermined	80	Auto Tm							Automatic Ct		Automatic			Automatic	0.0498477
94	D22	1	SYBR	Unknown	Undetermined	81.1	Auto Tm							Automatic Ct		Automatic			Automatic	0.0498477
95	D23	1	SYBR	Unknown	Undetermined	81.2	Auto Tm							Automatic Ct		Automatic			Automatic	0.0498477
96	D24	1	SYBR	Unknown	Undetermined	81.8	Auto Tm							Automatic Ct		Automatic			Automatic	0.0498477
97	E1	1	SYBR	Unknown	26.4946	81.8	Auto Tm							Automatic Ct		Automatic			Automatic	0.0498477
98	E2	1	SYBR	Unknown	26.8185	82.9	Auto Tm							Automatic Ct		Automatic			Automatic	0.0498477
99	E3	1	SYBR	Unknown	27.338	80.9	Auto Tm							Automatic Ct		Automatic			Automatic	0.0498477
100	E4	1	SYBR	Unknown	27.1616	81.6	Auto Tm							Automatic Ct		Automatic			Automatic	0.0498477
101	E5	1	SYBR	Unknown	26.609	81.6	Auto Tm							Automatic Ct		Automatic			Automatic	0.0498477
102	E6	1	SYBR	Unknown	26.2546	81.6	Auto Tm							Automatic Ct		Automatic			Automatic	0.0498477
103	E7	1	SYBR	Unknown	26.4653	79.8	Auto Tm							Automatic Ct		Automatic			Automatic	0.0498477
104	E8	1	SYBR	Unknown	26.3188	81.3	Auto Tm							Automatic Ct		Automatic			Automatic	0.0498477
105	E9	1	SYBR	Unknown	27.011	81.9	Auto Tm							Automatic Ct		Automatic			Automatic	0.0498477
106	E10	1	SYBR	Unknown	Undetermined	81.6	Auto Tm							Automatic Ct		Automatic			Automatic	0.0498477
107	E11	1	SYBR	Unknown	Undetermined	81.1	Auto Tm							Automatic Ct		Automatic			Automatic	0.0498477
108	E12	1	SYBR	Unknown	Undetermined	79.2	Auto Tm							Automatic Ct		Automatic			Automatic	0.0498477
109	E13	1	SYBR	Unknown	Undetermined	80.4	Auto Tm							Automatic Ct		Automatic			Automatic	0.0498477
110	E14	1	SYBR	Unknown	Undetermined	81.8	Auto Tm							Automatic Ct		Automatic			Automatic	0.0498477
111	E15	1	SYBR	Unknown	Undetermined	82.5	Auto Tm							Automatic Ct		Automatic			Automatic	0.0498477
112	E16	1	SYBR	Unknown	Undetermined	81.6	Auto Tm							Automatic Ct		Automatic			Automatic	0.0498477
113	E17	1	SYBR	Unknown	Undetermined	82.8	Auto Tm							Automatic Ct		Automatic			Automatic	0.0498477
114	E18	1	SYBR	Unknown	Undetermined	79.3	Auto Tm							Automatic Ct		Automatic			Automatic	0.0498477
115	E19	1	SYBR	Unknown	Undetermined	81.4	Auto Tm							Automatic Ct		Automatic			Automatic	0.0498477
116	E20	1	SYBR	Unknown	Undetermined	81	Auto Tm							Automatic Ct		Automatic			Automatic	0.0498477
117	E21	1	SYBR	Unknown	Undetermined	81.6	Auto Tm							Automatic Ct		Automatic			Automatic	0.0498477
118	E22	1	SYBR	Unknown	Undetermined	81.7	Auto Tm							Automatic Ct		Automatic			Automatic	0.0498477
119	E23	1	SYBR	Unknown	Undetermined	81	Auto Tm							Automatic Ct		Automatic			Automatic	0.0498477
120	E24	1	SYBR	Unknown	Undetermined	80.6	Auto Tm							Automatic Ct		Automatic			Automatic	0.0498477
121	F1	1	SYBR	Unknown	21.2317	80.1	Auto Tm							Automatic Ct		Automatic			Automatic	0.0498477
122	F2	1	SYBR	Unknown	21.5382	80.4	Auto Tm							Automatic Ct		Automatic			Automatic	0.0498477
123	F3	1	SYBR	Unknown	21.2343	82.9	Auto Tm							Automatic Ct		Automatic			Automatic	0.0498477
124	F4	1	SYBR	Unknown	21.2219	81.6	Auto Tm							Automatic Ct		Automatic			Automatic	0.0498477
125	F5	1	SYBR	Unknown	21.1186	78	Auto Tm							Automatic Ct		Automatic			Automatic	0.0498477
126	F6	1	SYBR	Unknown	21.3842	81.7	Auto Tm							Automatic Ct		Automatic			Automatic	0.0498477
127	F7	1	SYBR	Unknown	21.4053	80.6	Auto Tm							Automatic Ct		Automatic			Automatic	0.0498477
128	F8	1	SYBR	Unknown	21.4404	81.3	Auto Tm							Automatic Ct		Automatic			Automatic	0.0498477
129	F9	1	SYBR	Unknown	21.1217	80.8	Auto Tm							Automatic Ct		Automatic			Automatic	0.0498477
130	F10	1	SYBR	Unknown	Undetermined	83	Auto Tm							Automatic Ct		Automatic			Automatic	0.0498477
131	F11	1	SYBR	Unknown	Undetermined	80.4	Auto Tm							Automatic Ct		Automatic			Automatic	0.0498477
132	F12	1	SYBR	Unknown	Undetermined	81.5	Auto Tm							Automatic Ct		Automatic			Automatic	0.0498477
133	F13	1	SYBR	Unknown	Undetermined	81.9	Auto Tm							Automatic Ct		Automatic			Automatic	0.0498477
134	F14	1	SYBR	Unknown	Undetermined	81.1	Auto Tm							Automatic Ct		Automatic			Automatic	0.0498477
135	F15	1	SYBR	Unknown	Undetermined	80.2	Auto Tm							Automatic Ct		Automatic			Automatic	0.0498477
136	F16	1	SYBR	Unknown	Undetermined	82	Auto Tm							Automatic Ct		Automatic			Automatic	0.0498477
137	F17	1	SYBR	Unknown	Undetermined	81.6	Auto Tm							Automatic Ct		Automatic			Automatic	0.0498477
138	F18	1	SYBR	Unknown	Undetermined	81.2	Auto Tm							Automatic Ct		Automatic			Automatic	0.0498477
139	F19	1	SYBR	Unknown	Undetermined	81.1	Auto Tm							Automatic Ct		Automatic			Automatic	0.0498477
140	F20	1	SYBR	Unknown	Undetermined	82	Auto Tm							Automatic Ct		Automatic			Automatic	0.0498477
141	F21	1	SYBR	Unknown	Undetermined	80.7	Auto Tm							Automatic Ct		Automatic			Automatic	0.0498477
142	F22	1	SYBR	Unknown	Undetermined	80.1	Auto Tm							Automatic Ct		Automatic			Automatic	0.0498477
143	F23	1	SYBR	Unknown	Undetermined	81.9	Auto Tm							Automatic Ct		Automatic			Automatic	0.0498477
144	F24	1	SYBR	Unknown	Undetermined	80.7	Auto Tm							Automatic Ct		Automatic			Automatic	0.0498477
145	G1	1	SYBR	Unknown	Undetermined	81	Auto Tm							Automatic Ct		Automatic			Automatic	0.0498477
146	G2	1	SYBR	Unknown	Undetermined	82.3	Auto Tm							Automatic Ct		Automatic			Automatic	0.0498477
147	G3	1	SYBR	Unknown	Undetermined	82.5	Auto Tm							Automatic Ct		Automatic			Automatic	0.0498477
148	G4	1	SYBR	Unknown	Undetermined	81	Auto Tm							Automatic Ct		Automatic			Automatic	0.0498477
149	G5	1	SYBR	Unknown	Undetermined	79.8	Auto Tm							Automatic Ct		Automatic			Automatic	0.0498477
150	G6	1	SYBR	Unknown	Undetermined	81.1	Auto Tm							Automatic Ct		Automatic			Automatic	0.0498477
151	G7	1	SYBR	Unknown	Undetermined	81.8	Auto Tm							Automatic Ct		Automatic			Automatic	0.0498477
152	G8	1	SYBR	Unknown	Undetermined	79.8	Auto Tm							Automatic Ct		Automatic			Automatic	0.0498477
153	G9	1	SYBR	Unknown	Undetermined	82	Auto Tm							Automatic Ct		Automatic			Automatic	0.0498477
154	G10	1	SYBR	Unknown	Undetermined	80.8	Auto Tm							Automatic Ct		Automatic			Automatic	0.0498477
155	G11	1	SYBR	Unknown	Undetermined	79.8	Auto Tm							Automatic Ct		Automatic			Automatic	0.0498477
156	G12	1	SYBR	Unknown	Undetermined	81.1	Auto Tm							Automatic Ct		Automatic			Automatic	0.0498477
157	G13	1	SYBR	Unknown	Undetermined	79.6	Auto Tm							Automatic Ct		Automatic			Automatic	0.0498477
158	G14	1	SYBR	Unknown	Undetermined	82.7	Auto Tm							Automatic Ct		Automatic			Automatic	0.0498477
159	G15	1	SYBR	Unknown	Undetermined	79.1	Auto Tm							Automatic Ct		Automatic			Automatic	0.0498477
160	G16	1	SYBR	Unknown	Undetermined	82	Auto Tm							Automatic Ct		Automatic			Automatic	0.0498477
161	G17	1	SYBR	Unknown	Undetermined	82	Auto Tm							Automatic Ct		Automatic			Automatic	0.0498477
162	G18	1	SYBR	Unknown	Undetermined	78.8	Auto Tm							Automatic Ct		Automatic			Automatic	0.0498477
163	G19	1	SYBR	Unknown	Undetermined	82.8	Auto Tm							Automatic Ct		Automatic			Automatic	0.0498477
164	G20	1	SYBR	Unknown	Undetermined	81.7	Auto Tm							Automatic Ct		Automatic			Automatic	0.0498477
165	G21	1	SYBR	Unknown	Undetermined	81.2	Auto Tm							Automatic Ct		Automatic			Automatic	0.0498477
166	G22	1	SYBR	Unknown	Undetermined	80.7	Auto Tm							Automatic Ct		Automatic			Automatic	0.0498477
167	G23	1	SYBR	Unknown	Undetermined	81.7	Auto Tm							Automatic Ct		Automatic			Automatic	0.0498477
168	G24	1	SYBR	Unknown	Undetermined	81.9	Auto Tm							Automatic Ct		Automatic			Automatic	0.0498477
169	H1	1	SYBR	Unknown	Undetermined	78.2	Auto Tm							Automatic Ct		Automatic			Automatic	0.0498477
170	H2	1	SYBR	Unknown	Undetermined	80	Auto Tm							Automatic Ct		Automatic			Automatic	0.0498477
171	H3	1	SYBR	Unknown	Undetermined	81.8	Auto Tm							Automatic Ct		Automatic			Automatic	0.0498477
172	H4	1	SYBR	Unknown	Undetermined	80.7	Auto Tm							Automatic Ct		Automatic			Automatic	0.0498477
173	H5	1	SYBR	Unknown	Undetermined	81.7	Auto Tm							Automatic Ct		Automatic			Automatic	0.0498477
174	H6	1	SYBR	Unknown	Undetermined	81.3	Auto Tm							Automatic Ct		Automatic			Automatic	0.0498477
175	H7	1	SYBR	Unknown	Undetermined	80.1	Auto Tm							Automatic Ct		Automatic			Automatic	0.0498477
176	H8	1	SYBR	Unknown	Undetermined	80.6	Auto Tm							Automatic Ct		Automatic			Automatic	0.0498477
177	H9	1	SYBR	Unknown	Undetermined	81.9	Auto Tm							Automatic Ct		Automatic			Automatic	0.0498477
178	H10	1	SYBR	Unknown	Undetermined	79.9	Auto Tm							Automatic Ct		Automatic			Automatic	0.0498477
179	H11	1	SYBR	Unknown	Undetermined	80.3	Auto Tm							Automatic Ct		Automatic			Automatic	0.0498477
180	H12	1	SYBR	Unknown	Undetermined	80.9	Auto Tm							Automatic Ct		Automatic			Automatic	0.0498477
181	H13	1	SYBR	Unknown	Undetermined	80.3	Auto Tm							Automatic Ct		Automatic			Automatic	0.0498477
182	H14	1	SYBR	Unknown	Undetermined	81	Auto Tm							Automatic Ct		Automatic			Automatic	0.0498477
183	H15	1	SYBR	Unknown	Undetermined	80	Auto Tm							Automatic Ct		Automatic			Automatic	0.0498477
184	H16	1	SYBR	Unknown	Undetermined	82.2	Auto Tm							Automatic Ct		Automatic			Automatic	0.0498477
185	H17	1	SYBR	Unknown	Undetermined	82.4	Auto Tm							Automatic Ct		Automatic			Automatic	0.0498477
186	H18	1	SYBR	Unknown	Undetermined	82.5	Auto Tm							Automatic Ct		Automatic			Automatic	0.0498477
187	H19	1	SYBR	Unknown	Undetermined	79.2	Auto Tm							Automatic Ct		Automatic			Automatic	0.0498477
188	H20	1	SYBR	Unknown	Undetermined	81.2	Auto Tm							Automatic Ct		Automatic			Automatic	0.0498477
189	H21	1	SYBR	Unknown	Undetermined	78.6	Auto Tm							Automatic Ct		Automatic			Automatic	0.0498477
190	H22	1	SYBR	Unknown	Undetermined	81.2	Auto Tm							Automatic Ct		Automatic			Automatic	0.0498477
191	H23	1	SYBR	Unknown	Undetermined	80.7	Auto Tm							Automatic Ct		Automatic			Automatic	0.0498477
192	H24	1	SYBR	Unknown	Undetermined	80.4	Auto Tm							Automatic Ct		Automatic			Automatic	0.0498477
193	I1	1	SYBR	Unknown	Undetermined	81.1	Auto Tm							Automatic Ct		Automatic			Automatic	0.0498477
194	I2	1	SYBR	Unknown	Undetermined	82.8	Auto Tm							Automatic Ct		Automatic			Automatic	0.0498477
195	I3	1	SYBR	Unknown	Undetermined	80.7	Auto Tm							Automatic Ct		Automatic			Automatic	0.0498477
196	I4	1	SYBR	Unknown	Undetermined	78.1	Auto Tm							Automatic Ct		Automatic			Automatic	0.0498477
197	I5	1	SYBR	Unknown	Undetermined	82.3	Auto Tm							Automatic Ct		Automatic			Automatic	0.0498477
198	I6	1	SYBR	Unknown	Undetermined	81.3	Auto Tm							Automatic Ct		Automatic			Automatic	0.0498477
199	I7	1	SYBR	Unknown	Undetermined	82.1	Auto Tm							Automatic Ct		Automatic			Automatic	0.0498477
200	I8	1	SYBR	Unknown	Undetermined	79.9	Auto Tm							Automatic Ct		Automatic			Automatic	0.0498477
201	I9	1	SYBR	Unknown	Undetermined	81	Auto Tm							Automatic Ct		Automatic			Automatic	0.0498477
202	I10	1	SYBR	Unknown	Undetermined	81.5	Auto Tm							Automatic Ct		Automatic			Automatic	0.0498477
203	I11	1	SYBR	Unknown	Undetermined	79.2	Auto Tm							Automatic Ct		Automatic			Automatic	0.0498477
204	I12	1	SYBR	Unknown	Undetermined	81.1	Auto Tm							Automatic Ct		Automatic			Automatic	0.0498477
205	I13	1	SYBR	Unknown	Undetermined	82.7	Auto Tm							Automatic Ct		Automatic			Automatic	0.0498477
206	I14	1	SYBR	Unknown	Undetermined	81.1	Auto Tm							Automatic Ct		Automatic			Automatic	0.0498477
207	I15	1	SYBR	Unknown	Undetermined	81.4	Auto Tm							Automatic Ct		Automatic			Automatic	0.0498477
208	I16	1	SYBR	Unknown	Undetermined	80.6	Auto Tm							Automatic Ct		Automatic			Automatic	0.0498477
209	I17	1	SYBR	Unknown	Undetermined	81	Auto Tm							Automatic Ct		Automatic			Automatic	0.0498477
210	I18	1	SYBR	Unknown	Undetermined	81.8	Auto Tm							Automatic Ct		Automatic			Automatic	0.0498477
211	I19	1	SYBR	Unknown	Undetermined	80.7	Auto Tm							Automatic Ct		Automatic			Automatic	0.0498477
212	I20	1	SYBR	Unknown	Undetermined	81.9	Auto Tm							Automatic Ct		Automatic			Automatic	0.0498477
213	I21	1	SYBR	Unknown	Undetermined	83	Auto Tm							Automatic Ct		Automatic			Automatic	0.0498477
214	I22	1	SYBR	Unknown	Undetermined	81.1	Auto Tm							Automatic Ct		Automatic			Automatic	0.0498477
215	I23	1	SYBR	Unknown	Undetermined	81.8	Auto Tm							Automatic Ct		Automatic			Automatic	0.0498477
216	I24	1	SYBR	Unknown	Undetermined	78.7	Auto Tm							Automatic Ct		Automatic			Automatic	0.0498477
217	J1	1	SYBR	Unknown	Undetermined	82.2	Auto Tm							Automatic Ct		Automatic			Automatic	0.0498477
218	J2	1	SYBR	Unknown	Undetermined	81.1	Auto Tm							Automatic Ct		Automatic			Automatic	0.0498477
219	J3	1	SYBR	Unknown	Undetermined	79.9	Auto Tm							Automatic Ct		Automatic			Automatic	0.0498477
220	J4	1	SYBR	Unknown	Undetermined	80.3	Auto Tm							Automatic Ct		Automatic			Automatic	0.0498477
221	J5	1	SYBR	Unknown	Undetermined	80.5	Auto Tm							Automatic Ct		Automatic			Automatic	0.0498477
222	J6	1	SYBR	Unknown	Undetermined	81.4	Auto Tm							Automatic Ct		Automatic			Automatic	0.0498477
223	J7	1	SYBR	Unknown	Undetermined	81.3	Auto Tm							Automatic Ct		Automatic			Automatic	0.0498477
224	J8	1	SYBR	Unknown	Undetermined	81.8	Auto Tm							Automatic Ct		Automatic			Automatic	0.0498477
225	J9	1	SYBR	Unknown	Undetermined	81.1	Auto Tm							Automatic Ct		Automatic			Automatic	0.0498477
226	J10	1	SYBR	Unknown	Undetermined	82.1	Auto Tm							Automatic Ct		Automatic			Automatic	0.0498477
227	J11	1	SYBR	Unknown	Undetermined	81.3	Auto Tm							Automatic Ct		Automatic			Automatic	0.0498477
228	J12	1	SYBR	Unknown	Undetermined	79.7	Auto Tm							Automatic Ct		Automatic			Automatic	0.0498477
229	J13	1	SYBR	Unknown	Undetermined	80.2	Auto Tm							Automatic Ct		Automatic			Automatic	0.0498477
230	J14	1	SYBR	Unknown	Undetermined	82.8	Auto Tm							Automatic Ct		Automatic			Automatic	0.0498477
231	J15	1	SYBR	Unknown	Undetermined	82.1	Auto Tm							Automatic Ct		Automatic			Automatic	0.0498477
232	J16	1	SYBR	Unknown	Undetermined	82.4	Auto Tm							Automatic Ct		Automatic			Automatic	0.0498477
233	J17	1	SYBR	Unknown	Undetermined	81.6	Auto Tm							Automatic Ct		Automatic			Automatic	0.0498477
234	J18	1	SYBR	Unknown	Undetermined	82.4	Auto Tm							Automatic Ct		Automatic			Automatic	0.0498477
235	J19	1	SYBR	Unknown	Undetermined	78.3	Auto Tm							Automatic Ct		Automatic			Automatic	0.0498477
236	J20	1	SYBR	Unknown	Undetermined	81.5	Auto Tm							Automatic Ct		Automatic			Automatic	0.0498477
237	J21	1	SYBR	Unknown	Undetermined	79.7	Auto Tm							Automatic Ct		Automatic			Automatic	0.0498477
238	J22	1	SYBR	Unknown	Undetermined	82.6	Auto Tm							Automatic Ct		Automatic			Automatic	0.0498477
239	J23	1	SYBR	Unknown	Undetermined	80.8	Auto Tm							Automatic Ct		Automatic			Automatic	0.0498477
240	J24	1	SYBR	Unknown	Undetermined	80.1	Auto Tm							Automatic Ct		Automatic			Automatic	0.0498477
241	K1	1	SYBR	Unknown	Undetermined	82.2	Auto Tm							Automatic Ct		Automatic			Automatic	0.0498477
242	K2	1	SYBR	Unknown	Undetermined	80.6	Auto Tm							Automatic Ct		Automatic			Automatic	0.0498477
243	K3	1	SYBR	Unknown	Undetermined	81.3	Auto Tm							Automatic Ct		Automatic			Automatic	0.0498477
244	K4	1	SYBR	Unknown	Undetermined	79.1	Auto Tm							Automatic Ct		Automatic			Automatic	0.0498477
245	K5	1	SYBR	Unknown	Undetermined	81.5	Auto Tm							Automatic Ct		Automatic			Automatic	0.0498477
246	K6	1	SYBR	Unknown	Undetermined	81.6	Auto Tm							Automatic Ct		Automatic			Automatic	0.0498477
247	K7	1	SYBR	Unknown	Undetermined	81.2	Auto Tm							Automatic Ct		Automatic			Automatic	0.0498477
248	K8	1	SYBR	Unknown	Undetermined	80	Auto Tm							Automatic Ct		Automatic			Automatic	0.0498477
249	K9	1	SYBR	Unknown	Undetermined	81.4	Auto Tm							Automatic Ct		Automatic			Automatic	0.0498477
250	K10	1	SYBR	Unknown	Undetermined	82.2	Auto Tm							Automatic Ct		Automatic			Automatic	0.0498477
251	K11	1	SYBR	Unknown	Undetermined	80.7	Auto Tm							Automatic Ct		Automatic			Automatic	0.0498477
252	K12	1	SYBR	Unknown	Undetermined	81.8	Auto Tm							Automatic Ct		Automatic			Automatic	0.0498477
253	K13	1	SYBR	Unknown	Undetermined	81.1	Auto Tm							Automatic Ct		Automatic			Automatic	0.0498477
254	K14	1	SYBR	Unknown	Undetermined	80	Auto Tm							Automatic Ct		Automatic			Automatic	0.0498477
255	K15	1	SYBR	Unknown	Undetermined	81.3	Auto Tm							Automatic Ct		Automatic			Automatic	0.0498477
256	K16	1	SYBR	Unknown	Undetermined	82.8	Auto Tm							Automatic Ct		Automatic			Automatic	0.0498477
257	K17	1	SYBR	Unknown	Undetermined	81.5	Auto Tm							Automatic Ct		Automatic			Automatic	0.0498477
258	K18	1	SYBR	Unknown	Undetermined	81.4	Auto Tm							Automatic Ct		Automatic			Automatic	0.0498477
259	K19	1	SYBR	Unknown	Undetermined	81.5	Auto Tm							Automatic Ct		Automatic			Automatic	0.0498477
260	K20	1	SYBR	Unknown	Undetermined	82.3	Auto Tm							Automatic Ct		Automatic			Automatic	0.0498477
261	K21	1	SYBR	Unknown	Undetermined	80.2	Auto Tm							Automatic Ct		Automatic			Automatic	0.0498477
262	K22	1	SYBR	Unknown	Undetermined	81.2	Auto Tm							Automatic Ct		Automatic			Automatic	0.0498477
263	K23	1	SYBR	Unknown	Undetermined	81.2	Auto Tm							Automatic Ct		Automatic			Automatic	0.0498477
264	K24	1	SYBR	Unknown	Undetermined	81.3	Auto Tm							Automatic Ct		Automatic			Automatic	0.0498477
265	L1	1	SYBR	Unknown	Undetermined	80.1	Auto Tm							Automatic Ct		Automatic			Automatic	0.0498477
266	L2	1	SYBR	Unknown	Undetermined	82.4	Auto Tm							Automatic Ct		Automatic			Automatic	0.0498477
267	L3	1	SYBR	Unknown	Undetermined	81.8	Auto Tm							Automatic Ct		Automatic			Automatic	0.0498477
268	L4	1	SYBR	Unknown	Undetermined	81.6	Auto Tm							Automatic Ct		Automatic			Automatic	0.0498477
269	L5	1	SYBR	Unknown	Undetermined	82.8	Auto Tm							Automatic Ct		Automatic			Automatic	0.0498477
270	L6	1	SYBR	Unknown	Undetermined	80.2	Auto Tm							Automatic Ct		Automatic			Automatic	0.0498477
271	L7	1	SYBR	Unknown	Undetermined	79.2	Auto Tm							Automatic Ct		Automatic			Automatic	0.0498477
272	L8	1	SYBR	Unknown	Undetermined	79.1	Auto Tm							Automatic Ct		Automatic			Automatic	0.0498477
273	L9	1	SYBR	Unknown	Undetermined	81.2	Auto Tm							Automatic Ct		Automatic			Automatic	0.0498477
274	L10	1	SYBR	Unknown	Undetermined	78.5	Auto Tm							Automatic Ct		Automatic			Automatic	0.0498477
275	L11	1	SYBR	Unknown	Undetermined	81.1	Auto Tm							Automatic Ct		Automatic			Automatic	0.0498477
276	L12	1	SYBR	Unknown	Undetermined	81	Auto Tm							Automatic Ct		Automatic			Automatic	0.0498477
277	L13	1	SYBR	Unknown	Undetermined	81.8	Auto Tm							Automatic Ct		Automatic			Automatic	0.0498477
278	L14	1	SYBR	Unknown	Undetermined	81.5	Auto Tm							Automatic Ct		Automatic			Automatic	0.0498477
279	L15	1	SYBR	Unknown	Undetermined	81.6	Auto Tm							Automatic Ct		Automatic			Automatic	0.0498477
280	L16	1	SYBR	Unknown	Undetermined	82.2	Auto Tm							Automatic Ct		Automatic			Automatic	0.0498477
281	L17	1	SYBR	Unknown	Undetermined	81	Auto Tm							Automatic Ct		Automatic			Automatic	0.0498477
282	L18	1	SYBR	Unknown	Undetermined	80.5	Auto Tm							Automatic Ct		Automatic			Automatic	0.0498477
283	L19	1	SYBR	Unknown	Undetermined	80.2	Auto Tm							Automatic Ct		Automatic			Automatic	0.0498477
284	L20	1	SYBR	Unknown	Undetermined	80.2	Auto Tm							Automatic Ct		Automatic			Automatic	0.0498477
285	L21	1	SYBR	Unknown	Undetermined	78.1	Auto Tm							Automatic Ct		Automatic			Automatic	0.0498477
286	L22	1	SYBR	Unknown	Undetermined	79.8	Auto Tm							Automatic Ct		Automatic			Automatic	0.0498477
287	L23	1	SYBR	Unknown	Undetermined	81	Auto Tm							Automatic Ct		Automatic			Automatic	0.0498477
288	L24	1	SYBR	Unknown	Undetermined	81.2	Auto Tm							Automatic Ct		Automatic			Automatic	0.0498477
289	M1	1	SYBR	Unknown	Undetermined	80.2	Auto Tm							Automatic Ct		Automatic			Automatic	0.0498477
290	M2	1	SYBR	Unknown	Undetermined	81.5	Auto Tm							Automatic Ct		Automatic			Automatic	0.0498477
291	M3	1	SYBR	Unknown	Undetermined	81.9	Auto Tm							Automatic Ct		Automatic			Automatic	0.0498477
292	M4	1	SYBR	Unknown	Undetermined	82	Auto Tm							Automatic Ct		Automatic			Automatic	0.0498477
293	M5	1	SYBR	Unknown	Undetermined	82.1	Auto Tm							Automatic Ct		Automatic			Automatic	0.0498477
294	M6	1	SYBR	Unknown	Undetermined	78.5	Auto Tm							Automatic Ct		Automatic			Automatic	0.0498477
295	M7	1	SYBR	Unknown	Undetermined	82	Auto Tm							Automatic Ct		Automatic			Automatic	0.0498477
296	M8	1	SYBR	Unknown	Undetermined	81.8	Auto Tm							Automatic Ct		Automatic			Automatic	0.0498477
297	M9	1	SYBR	Unknown	Undetermined	81.7	Auto Tm							Automatic Ct		Automatic			Automatic	0.0498477
298	M10	1	SYBR	Unknown	Undetermined	82.4	Auto Tm							Automatic Ct		Automatic			Automatic	0.0498477
299	M11	1	SYBR	Unknown	Undetermined	81.9	Auto Tm							Automatic Ct		Automatic			Automatic	0.0498477
300	M12	1	SYBR	Unknown	Undetermined	82.7	Auto Tm							Automatic Ct		Automatic			Automatic	0.0498477
301	M13	1	SYBR	Unknown	Undetermined	82	Auto Tm							Automatic Ct		Automatic			Automatic	0.0498477
302	M14	1	SYBR	Unknown	Undetermined	82.6	Auto Tm							Automatic Ct		Automatic			Automatic	0.0498477
303	M15	1	SYBR	Unknown	Undetermined	81.3	Auto Tm							Automatic Ct		Automatic			Automatic	0.0498477
304	M16	1	SYBR	Unknown	Undetermined	80.2	Auto Tm							Automatic Ct		Automatic			Automatic	0.0498477
305	M17	1	SYBR	Unknown	Undetermined	81.6	Auto Tm							Automatic Ct		Automatic			Automatic	0.0498477
306	M18	1	SYBR	Unknown	Undetermined	78.1	Auto Tm							Automatic Ct		Automatic			Automatic	0.0498477
307	M19	1	SYBR	Unknown	Undetermined	78.9	Auto Tm							Automatic Ct		Automatic			Automatic	0.0498477
308	M20	1	SYBR	Unknown	Undetermined	79.9	Auto Tm							Automatic Ct		Automatic			Automatic	0.0498477
309	M21	1	SYBR	Unknown	Undetermined	80.6	Auto Tm							Automatic Ct		Automatic			Automatic	0.0498477
310	M22	1	SYBR	Unknown	Undetermined	81.8	Auto Tm							Automatic Ct		Automatic			Automatic	0.0498477
311	M23	1	SYBR	Unknown	Undetermined	81	Auto Tm							Automatic Ct		Automatic			Automatic	0.0498477
312	M24	1	SYBR	Unknown	Undetermined	81.7	Auto Tm							Automatic Ct		Automatic			Automatic	0.0498477
313	N1	1	SYBR	Unknown	Undetermined	80.5	Auto Tm							Automatic Ct		Automatic			Automatic	0.0498477
314	N2	1	SYBR	Unknown	Undetermined	79.7	Auto Tm							Automatic Ct		Automatic			Automatic	0.0498477
315	N3	1	SYBR	Unknown	Undetermined	80	Auto Tm							Automatic Ct		Automatic			Automatic	0.0498477
316	N4	1	SYBR	Unknown	Undetermined	79.6	Auto Tm							Automatic Ct		Automatic			Automatic	0.0498477
317	N5	1	SYBR	Unknown	Undetermined	79.1	Auto Tm							Automatic Ct		Automatic			Automatic	0.0498477
318	N6	1	SYBR	Unknown	Undetermined	81.7	Auto Tm							Automatic Ct		Automatic			Automatic	0.0498477
319	N7	1	SYBR	Unknown	Undetermined	82.6	Auto Tm							Automatic Ct		Automatic			Automatic	0.0498477
320	N8	1	SYBR	Unknown	Undetermined	79.1	Auto Tm							Automatic Ct		Automatic			Automatic	0.0498477
321	N9	1	SYBR	Unknown	Undetermined	81.2	Auto Tm							Automatic Ct		Automatic			Automatic	0.0498477
322	N10	1	SYBR	Unknown	Undetermined	81.7	Auto Tm							Automatic Ct		Automatic			Automatic	0.0498477
323	N11	1	SYBR	Unknown	Undetermined	81.8	Auto Tm							Automatic Ct		Automatic			Automatic	0.0498477
324	N12	1	SYBR	Unknown	Undetermined	80.9	Auto Tm							Automatic Ct		Automatic			Automatic	0.0498477
325	N13	1	SYBR	Unknown	Undetermined	79.4	Auto Tm							Automatic Ct		Automatic			Automatic	0.0498477
326	N14	1	SYBR	Unknown	Undetermined	78.4	Auto Tm							Automatic Ct		Automatic			Automatic	0.0498477
327	N15	1	SYBR	Unknown	Undetermined	80.6	Auto Tm							Automatic Ct		Automatic			Automatic	0.0498477
328	N16	1	SYBR	Unknown	Undetermined	81.5	Auto Tm							Automatic Ct		Automatic			Automatic	0.0498477
329	N17	1	SYBR	Unknown	Undetermined	81.2	Auto Tm							Automatic Ct		Automatic			Automatic	0.0498477
330	N18	1	SYBR	Unknown	Undetermined	82	Auto Tm							Automatic Ct		Automatic			Automatic	0.0498477
331	N19	1	SYBR	Unknown	Undetermined	79.2	Auto Tm							Automatic Ct		Automatic			Automatic	0.0498477
332	N20	1	SYBR	Unknown	Undetermined	80.2	Auto Tm							Automatic Ct		Automatic			Automatic	0.0498477
333	N21	1	SYBR	Unknown	Undetermined	81.8	Auto Tm							Automatic Ct		Automatic			Automatic	0.0498477
334	N22	1	SYBR	Unknown	Undetermined	80.6	Auto Tm							Automatic Ct		Automatic			Automatic	0.0498477
335	N23	1	SYBR	Unknown	Undetermined	81.6	Auto Tm							Automatic Ct		Automatic			Automatic	0.0498477
336	N24	1	SYBR	Unknown	Undetermined	78.4	Auto Tm							Automatic Ct		Automatic			Automatic	0.0498477
337	O1	1	SYBR	Unknown	Undetermined	80.1	Auto Tm							Automatic Ct		Automatic			Automatic	0.0498477
338	O2	1	SYBR	Unknown	Undetermined	81.4	Auto Tm							Automatic Ct		Automatic			Automatic	0.0498477
339	O3	1	SYBR	Unknown	Undetermined	81.4	Auto Tm							Automatic Ct		Automatic			Automatic	0.0498477
340	O4	1	SYBR	Unknown	Undetermined	82	Auto Tm							Automatic Ct		Automatic			Automatic	0.0498477
341	O5	1	SYBR	Unknown	Undetermined	80.5	Auto Tm							Automatic Ct		Automatic			Automatic	0.0498477
342	O6	1	SYBR	Unknown	Undetermined	78.6	Auto Tm							Automatic Ct		Automatic			Automatic	0.0498477
343	O7	1	SYBR	Unknown	Undetermined	82	Auto Tm							Automatic Ct		Automatic			Automatic	0.0498477
344	O8	1	SYBR	Unknown	Undetermined	82.5	Auto Tm							Automatic Ct		Automatic			Automatic	0.0498477
345	O9	1	SYBR	Unknown	Undetermined	81.6	Auto Tm							Automatic Ct		Automatic			Automatic	0.0498477
346	O10	1	SYBR	Unknown	Undetermined	81.9	Auto Tm							Automatic Ct		Automatic			Automatic	0.0498477
347	O11	1	SYBR	Unknown	Undetermined	82	Auto Tm							Automatic Ct		Automatic			Automatic	0.0498477
348	O12	1	SYBR	Unknown	Undetermined	81.6	Auto Tm							Automatic Ct		Automatic			Automatic	0.0498477
349	O13	1	SYBR	Unknown	Undetermined	82.4	Auto Tm							Automatic Ct		Automatic			Automatic	0.0498477
350	O14	1	SYBR	Unknown	Undetermined	81.3	Auto Tm							Automatic Ct		Automatic			Automatic	0.0498477
351	O15	1	SYBR	Unknown	Undetermined	81.3	Auto Tm							Automatic Ct		Automatic			Automatic	0.0498477
352	O16	1	SYBR	Unknown	Undetermined	82	Auto Tm							Automatic Ct		Automatic			Automatic	0.0498477
353	O17	1	SYBR	Unknown	Undetermined	78.1	Auto Tm							Automatic Ct		Automatic			Automatic	0.0498477
354	O18	1	SYBR	Unknown	Undetermined	79.4	Auto Tm							Automatic Ct		Automatic			Automatic	0.0498477
355	O19	1	SYBR	Unknown	Undetermined	81.9	Auto Tm							Automatic Ct		Automatic			Automatic	0.0498477
356	O20	1	SYBR	Unknown	Undetermined	79.1	Auto Tm							Automatic Ct		Automatic			Automatic	0.0498477
357	O21	1	SYBR	Unknown	Undetermined	82.8	Auto Tm							Automatic Ct		Automatic			Automatic	0.0498477
358	O22	1	SYBR	Unknown	Undetermined	81.7	Auto Tm							Automatic Ct		Automatic			Automatic	0.0498477
359	O23	1	SYBR	Unknown	Undetermined	81.4	Auto Tm							Automatic Ct		Automatic			Automatic	0.0498477
360	O24	1	SYBR	Unknown	Undetermined	82.2	Auto Tm							Automatic Ct		Automatic			Automatic	0.0498477
361	P1	1	SYBR	Unknown	Undetermined	79.1	Auto Tm							Automatic Ct		Automatic			Automatic	0.0498477
362	P2	1	SYBR	Unknown	Undetermined	78.7	Auto Tm							Automatic Ct		Automatic			Automatic	0.0498477
363	P3	1	SYBR	Unknown	Undetermined	81.6	Auto Tm							Automatic Ct		Automatic			Automatic	0.0498477
364	P4	1	SYBR	Unknown	Undetermined	81.9	Auto Tm							Automatic Ct		Automatic			Automatic	0.0498477
365	P5	1	SYBR	Unknown	Undetermined	81	Auto Tm							Automatic Ct		Automatic			Automatic	0.0498477
366	P6	1	SYBR	Unknown	Undetermined	81.5	Auto Tm							Automatic Ct		Automatic			Automatic	0.0498477
367	P7	1	SYBR	Unknown	Undetermined	82.6	Auto Tm							Automatic Ct		Automatic			Automatic	0.0498477
368	P8	1	SYBR	Unknown	Undetermined	80.4	Auto Tm							Automatic Ct		Automatic			Automatic	0.0498477
369	P9	1	SYBR	Unknown	Undetermined	81.5	Auto Tm							Automatic Ct		Automatic			Automatic	0.0498477
370	P10	1	SYBR	Unknown	Undetermined	82.3	Auto Tm							Automatic Ct		Automatic			Automatic	0.0498477
371	P11	1	SYBR	Unknown	Undetermined	78.2	Auto Tm							Automatic Ct		Automatic			Automatic	0.0498477
372	P12	1	SYBR	Unknown	Undetermined	81.5	Auto Tm							Automatic Ct		Automatic			Automatic	0.0498477
373	P13	1	SYBR	Unknown	Undetermined	81.2	Auto Tm							Automatic Ct		Automatic			Automatic	0.0498477
374	P14	1	SYBR	Unknown	Undetermined	81.9	Auto Tm							Automatic Ct		Automatic			Automatic	0.0498477
375	P15	1	SYBR	Unknown	Undetermined	82.1	Auto Tm							Automatic Ct		Automatic			Automatic	0.0498477
376	P16	1	SYBR	Unknown	Undetermined	81.5	Auto Tm							Automatic Ct		Automatic			Automatic	0.0498477
377	P17	1	SYBR	Unknown	Undetermined	81	Auto Tm							Automatic Ct		Automatic			Automatic	0.0498477
378	P18	1	SYBR	Unknown	Undetermined	82.6	Auto Tm							Automatic Ct		Automatic			Automatic	0.0498477
379	P19	1	SYBR	Unknown	Undetermined	81	Auto Tm							Automatic Ct		Automatic			Automatic	0.0498477
380	P20	1	SYBR	Unknown	Undetermined	78.7	Auto Tm							Automatic Ct		Automatic			Automatic	0.0498477
381	P21	1	SYBR	Unknown	Undetermined	80.8	Auto Tm							Automatic Ct		Automatic			Automatic	0.0498477
382	P22	1	SYBR	Unknown	Undetermined	80.6	Auto Tm							Automatic Ct		Automatic			Automatic	0.0498477
383	P23	1	SYBR	Unknown	Undetermined	80.6	Auto Tm							Automatic Ct		Automatic			Automatic	0.0498477
384	P24	1	SYBR	Unknown	Undetermined	81.8	Auto Tm							Automatic Ct		Automatic			Automatic	0.0498477
NAP	LPL
R^2
Slope		cycles/log decade
Y-Intercept

## Sheet: Fig 8D
Well	Sample Name	Detector Name	Reporter	Task	Ct	Tm Value	Tm Type	Quantity	Qty Mean	Qty StdDev	Ct Median	Ct Mean	Ct StdDev	Ct Type	Template Name	Baseline Type	Baseline Start	Baseline Stop	Threshold Type	Threshold	FOS	HMD	LME	EW	BPR	NAW	HNS	HRN	EAF	BAF	TAF	CAF
1	A1	1	SYBR	Unknown	29.0449	81	Auto Tm							Automatic Ct		Automatic			Automatic	0.0498477
2	A2	1	SYBR	Unknown	29.6462	80.8	Auto Tm							Automatic Ct		Automatic			Automatic	0.0498477
3	A3	1	SYBR	Unknown	30.7282	80.1	Auto Tm							Automatic Ct		Automatic			Automatic	0.0498477
4	A4	1	SYBR	Unknown	26.663	80	Auto Tm							Automatic Ct		Automatic			Automatic	0.0498477
5	A5	1	SYBR	Unknown	26.5251	78.1	Auto Tm							Automatic Ct		Automatic			Automatic	0.0498477
6	A6	1	SYBR	Unknown	26.6979	80.6	Auto Tm							Automatic Ct		Automatic			Automatic	0.0498477
7	A7	1	SYBR	Unknown	28.8206	82.5	Auto Tm							Automatic Ct		Automatic			Automatic	0.0498477
8	A8	1	SYBR	Unknown	28.1251	80.9	Auto Tm							Automatic Ct		Automatic			Automatic	0.0498477
9	A9	1	SYBR	Unknown	29.9319	81.6	Auto Tm							Automatic Ct		Automatic			Automatic	0.0498477
10	A10	1	SYBR	Unknown	22.8157	82.4	Auto Tm							Automatic Ct		Automatic			Automatic	0.0498477
11	A11	1	SYBR	Unknown	22.3263	81.1	Auto Tm							Automatic Ct		Automatic			Automatic	0.0498477
12	A12	1	SYBR	Unknown	21.8461	81.3	Auto Tm							Automatic Ct		Automatic			Automatic	0.0498477
13	A13	1	SYBR	Unknown	20.2354	81.4	Auto Tm							Automatic Ct		Automatic			Automatic	0.0498477
14	A14	1	SYBR	Unknown	20.7473	78.8	Auto Tm							Automatic Ct		Automatic			Automatic	0.0498477
15	A15	1	SYBR	Unknown	20.5422	82.4	Auto Tm							Automatic Ct		Automatic			Automatic	0.0498477
16	A16	1	SYBR	Unknown	22.2876	81.6	Auto Tm							Automatic Ct		Automatic			Automatic	0.0498477
17	A17	1	SYBR	Unknown	22.9821	80.5	Auto Tm							Automatic Ct		Automatic			Automatic	0.0498477
18	A18	1	SYBR	Unknown	21.2369	82.9	Auto Tm							Automatic Ct		Automatic			Automatic	0.0498477
19	A19	1	SYBR	Unknown	Undetermined	81.3	Auto Tm							Automatic Ct		Automatic			Automatic	0.0498477
20	A20	1	SYBR	Unknown	Undetermined	80.8	Auto Tm							Automatic Ct		Automatic			Automatic	0.0498477
21	A21	1	SYBR	Unknown	Undetermined	81.6	Auto Tm							Automatic Ct		Automatic			Automatic	0.0498477
22	A22	1	SYBR	Unknown	Undetermined	81.1	Auto Tm							Automatic Ct		Automatic			Automatic	0.0498477
23	A23	1	SYBR	Unknown	Undetermined	78.7	Auto Tm							Automatic Ct		Automatic			Automatic	0.0498477
24	A24	1	SYBR	Unknown	Undetermined	79.4	Auto Tm							Automatic Ct		Automatic			Automatic	0.0498477
25	B1	1	SYBR	Unknown	22.1798	82.4	Auto Tm							Automatic Ct		Automatic			Automatic	0.0498477
26	B2	1	SYBR	Unknown	22.9737	81.3	Auto Tm							Automatic Ct		Automatic			Automatic	0.0498477
27	B3	1	SYBR	Unknown	21.6055	81.3	Auto Tm							Automatic Ct		Automatic			Automatic	0.0498477
28	B4	1	SYBR	Unknown	21.3158	82.6	Auto Tm							Automatic Ct		Automatic			Automatic	0.0498477
29	B5	1	SYBR	Unknown	21.5691	79.6	Auto Tm							Automatic Ct		Automatic			Automatic	0.0498477
30	B6	1	SYBR	Unknown	23.0043	81.8	Auto Tm							Automatic Ct		Automatic			Automatic	0.0498477
31	B7	1	SYBR	Unknown	21.1571	80	Auto Tm							Automatic Ct		Automatic			Automatic	0.0498477
32	B8	1	SYBR	Unknown	21.97	78.6	Auto Tm							Automatic Ct		Automatic			Automatic	0.0498477
33	B9	1	SYBR	Unknown	22.1319	81.8	Auto Tm							Automatic Ct		Automatic			Automatic	0.0498477
34	B10	1	SYBR	Unknown	18.983	81.4	Auto Tm							Automatic Ct		Automatic			Automatic	0.0498477
35	B11	1	SYBR	Unknown	18.7958	81.4	Auto Tm							Automatic Ct		Automatic			Automatic	0.0498477
36	B12	1	SYBR	Unknown	16.6004	82.1	Auto Tm							Automatic Ct		Automatic			Automatic	0.0498477
37	B13	1	SYBR	Unknown	16.6737	81.2	Auto Tm							Automatic Ct		Automatic			Automatic	0.0498477
38	B14	1	SYBR	Unknown	16.2743	81.5	Auto Tm							Automatic Ct		Automatic			Automatic	0.0498477
39	B15	1	SYBR	Unknown	16.6252	81	Auto Tm							Automatic Ct		Automatic			Automatic	0.0498477
40	B16	1	SYBR	Unknown	17.5532	81.6	Auto Tm							Automatic Ct		Automatic			Automatic	0.0498477
41	B17	1	SYBR	Unknown	17.7686	82.7	Auto Tm							Automatic Ct		Automatic			Automatic	0.0498477
42	B18	1	SYBR	Unknown	16.1746	82.6	Auto Tm							Automatic Ct		Automatic			Automatic	0.0498477
43	B19	1	SYBR	Unknown	Undetermined	78.9	Auto Tm							Automatic Ct		Automatic			Automatic	0.0498477
44	B20	1	SYBR	Unknown	Undetermined	80.1	Auto Tm							Automatic Ct		Automatic			Automatic	0.0498477
45	B21	1	SYBR	Unknown	Undetermined	81.4	Auto Tm							Automatic Ct		Automatic			Automatic	0.0498477
46	B22	1	SYBR	Unknown	Undetermined	81.9	Auto Tm							Automatic Ct		Automatic			Automatic	0.0498477
47	B23	1	SYBR	Unknown	Undetermined	81.5	Auto Tm							Automatic Ct		Automatic			Automatic	0.0498477
48	B24	1	SYBR	Unknown	Undetermined	80.6	Auto Tm							Automatic Ct		Automatic			Automatic	0.0498477
49	C1	1	SYBR	Unknown	23.2968	78.5	Auto Tm							Automatic Ct		Automatic			Automatic	0.0498477
50	C2	1	SYBR	Unknown	23.1819	81.9	Auto Tm							Automatic Ct		Automatic			Automatic	0.0498477
51	C3	1	SYBR	Unknown	24.9791	80.7	Auto Tm							Automatic Ct		Automatic			Automatic	0.0498477
52	C4	1	SYBR	Unknown	23.7781	82	Auto Tm							Automatic Ct		Automatic			Automatic	0.0498477
53	C5	1	SYBR	Unknown	23.4457	80.9	Auto Tm							Automatic Ct		Automatic			Automatic	0.0498477
54	C6	1	SYBR	Unknown	23.2594	79.6	Auto Tm							Automatic Ct		Automatic			Automatic	0.0498477
55	C7	1	SYBR	Unknown	24.2724	82.6	Auto Tm							Automatic Ct		Automatic			Automatic	0.0498477
56	C8	1	SYBR	Unknown	24.5251	81.7	Auto Tm							Automatic Ct		Automatic			Automatic	0.0498477
57	C9	1	SYBR	Unknown	25.1481	81.9	Auto Tm							Automatic Ct		Automatic			Automatic	0.0498477
58	C10	1	SYBR	Unknown	18.3624	80.6	Auto Tm							Automatic Ct		Automatic			Automatic	0.0498477
59	C11	1	SYBR	Unknown	18.2045	78.5	Auto Tm							Automatic Ct		Automatic			Automatic	0.0498477
60	C12	1	SYBR	Unknown	18.135	80	Auto Tm							Automatic Ct		Automatic			Automatic	0.0498477
61	C13	1	SYBR	Unknown	18.7919	80.9	Auto Tm							Automatic Ct		Automatic			Automatic	0.0498477
62	C14	1	SYBR	Unknown	18.1119	81.3	Auto Tm							Automatic Ct		Automatic			Automatic	0.0498477
63	C15	1	SYBR	Unknown	17.7808	81.8	Auto Tm							Automatic Ct		Automatic			Automatic	0.0498477
64	C16	1	SYBR	Unknown	19.1632	81.8	Auto Tm							Automatic Ct		Automatic			Automatic	0.0498477
65	C17	1	SYBR	Unknown	19.1939	79.5	Auto Tm							Automatic Ct		Automatic			Automatic	0.0498477
66	C18	1	SYBR	Unknown	20.1672	82.4	Auto Tm							Automatic Ct		Automatic			Automatic	0.0498477
67	C19	1	SYBR	Unknown	Undetermined	81.2	Auto Tm							Automatic Ct		Automatic			Automatic	0.0498477
68	C20	1	SYBR	Unknown	Undetermined	79.5	Auto Tm							Automatic Ct		Automatic			Automatic	0.0498477
69	C21	1	SYBR	Unknown	Undetermined	79	Auto Tm							Automatic Ct		Automatic			Automatic	0.0498477
70	C22	1	SYBR	Unknown	Undetermined	80.1	Auto Tm							Automatic Ct		Automatic			Automatic	0.0498477
71	C23	1	SYBR	Unknown	Undetermined	79.3	Auto Tm							Automatic Ct		Automatic			Automatic	0.0498477
72	C24	1	SYBR	Unknown	Undetermined	80	Auto Tm							Automatic Ct		Automatic			Automatic	0.0498477
73	D1	1	SYBR	Unknown	26.0666	81.8	Auto Tm							Automatic Ct		Automatic			Automatic	0.0498477
74	D2	1	SYBR	Unknown	26.2746	82	Auto Tm							Automatic Ct		Automatic			Automatic	0.0498477
75	D3	1	SYBR	Unknown	27.1855	81.4	Auto Tm							Automatic Ct		Automatic			Automatic	0.0498477
76	D4	1	SYBR	Unknown	26.1713	80.2	Auto Tm							Automatic Ct		Automatic			Automatic	0.0498477
77	D5	1	SYBR	Unknown	26.3562	80	Auto Tm							Automatic Ct		Automatic			Automatic	0.0498477
78	D6	1	SYBR	Unknown	25.7208	78.8	Auto Tm							Automatic Ct		Automatic			Automatic	0.0498477
79	D7	1	SYBR	Unknown	26.0083	78	Auto Tm							Automatic Ct		Automatic			Automatic	0.0498477
80	D8	1	SYBR	Unknown	26.6032	81.7	Auto Tm							Automatic Ct		Automatic			Automatic	0.0498477
81	D9	1	SYBR	Unknown	25.9954	80.3	Auto Tm							Automatic Ct		Automatic			Automatic	0.0498477
82	D10	1	SYBR	Unknown	21.288	81.1	Auto Tm							Automatic Ct		Automatic			Automatic	0.0498477
83	D11	1	SYBR	Unknown	21.4897	82.8	Auto Tm							Automatic Ct		Automatic			Automatic	0.0498477
84	D12	1	SYBR	Unknown	21.3245	82	Auto Tm							Automatic Ct		Automatic			Automatic	0.0498477
85	D13	1	SYBR	Unknown	21.2593	82.2	Auto Tm							Automatic Ct		Automatic			Automatic	0.0498477
86	D14	1	SYBR	Unknown	21.7818	81.6	Auto Tm							Automatic Ct		Automatic			Automatic	0.0498477
87	D15	1	SYBR	Unknown	20.8437	82.3	Auto Tm							Automatic Ct		Automatic			Automatic	0.0498477
88	D16	1	SYBR	Unknown	21.2884	81.4	Auto Tm							Automatic Ct		Automatic			Automatic	0.0498477
89	D17	1	SYBR	Unknown	21.84	82	Auto Tm							Automatic Ct		Automatic			Automatic	0.0498477
90	D18	1	SYBR	Unknown	20.0624	81.8	Auto Tm							Automatic Ct		Automatic			Automatic	0.0498477
91	D19	1	SYBR	Unknown	Undetermined	78.9	Auto Tm							Automatic Ct		Automatic			Automatic	0.0498477
92	D20	1	SYBR	Unknown	Undetermined	82.9	Auto Tm							Automatic Ct		Automatic			Automatic	0.0498477
93	D21	1	SYBR	Unknown	Undetermined	82.4	Auto Tm							Automatic Ct		Automatic			Automatic	0.0498477
94	D22	1	SYBR	Unknown	Undetermined	81.8	Auto Tm							Automatic Ct		Automatic			Automatic	0.0498477
95	D23	1	SYBR	Unknown	Undetermined	81.7	Auto Tm							Automatic Ct		Automatic			Automatic	0.0498477
96	D24	1	SYBR	Unknown	Undetermined	80.6	Auto Tm							Automatic Ct		Automatic			Automatic	0.0498477
97	E1	1	SYBR	Unknown	27.7881	81.7	Auto Tm							Automatic Ct		Automatic			Automatic	0.0498477
98	E2	1	SYBR	Unknown	27.7082	82	Auto Tm							Automatic Ct		Automatic			Automatic	0.0498477
99	E3	1	SYBR	Unknown	27.9052	79.2	Auto Tm							Automatic Ct		Automatic			Automatic	0.0498477
100	E4	1	SYBR	Unknown	25.2455	78.3	Auto Tm							Automatic Ct		Automatic			Automatic	0.0498477
101	E5	1	SYBR	Unknown	25.7345	80.2	Auto Tm							Automatic Ct		Automatic			Automatic	0.0498477
102	E6	1	SYBR	Unknown	25.7499	80.7	Auto Tm							Automatic Ct		Automatic			Automatic	0.0498477
103	E7	1	SYBR	Unknown	26.161	80.6	Auto Tm							Automatic Ct		Automatic			Automatic	0.0498477
104	E8	1	SYBR	Unknown	26.3443	81.8	Auto Tm							Automatic Ct		Automatic			Automatic	0.0498477
105	E9	1	SYBR	Unknown	27.883	82.3	Auto Tm							Automatic Ct		Automatic			Automatic	0.0498477
106	E10	1	SYBR	Unknown	22.6542	81.3	Auto Tm							Automatic Ct		Automatic			Automatic	0.0498477
107	E11	1	SYBR	Unknown	22.962	81.2	Auto Tm							Automatic Ct		Automatic			Automatic	0.0498477
108	E12	1	SYBR	Unknown	21.6338	81.8	Auto Tm							Automatic Ct		Automatic			Automatic	0.0498477
109	E13	1	SYBR	Unknown	20.1259	81.9	Auto Tm							Automatic Ct		Automatic			Automatic	0.0498477
110	E14	1	SYBR	Unknown	20.7574	81.4	Auto Tm							Automatic Ct		Automatic			Automatic	0.0498477
111	E15	1	SYBR	Unknown	19.7721	78.8	Auto Tm							Automatic Ct		Automatic			Automatic	0.0498477
112	E16	1	SYBR	Unknown	21.3268	81.3	Auto Tm							Automatic Ct		Automatic			Automatic	0.0498477
113	E17	1	SYBR	Unknown	21.6684	79.1	Auto Tm							Automatic Ct		Automatic			Automatic	0.0498477
114	E18	1	SYBR	Unknown	20.2395	79.3	Auto Tm							Automatic Ct		Automatic			Automatic	0.0498477
115	E19	1	SYBR	Unknown	Undetermined	80.6	Auto Tm							Automatic Ct		Automatic			Automatic	0.0498477
116	E20	1	SYBR	Unknown	Undetermined	82.1	Auto Tm							Automatic Ct		Automatic			Automatic	0.0498477
117	E21	1	SYBR	Unknown	Undetermined	81.8	Auto Tm							Automatic Ct		Automatic			Automatic	0.0498477
118	E22	1	SYBR	Unknown	Undetermined	81.4	Auto Tm							Automatic Ct		Automatic			Automatic	0.0498477
119	E23	1	SYBR	Unknown	Undetermined	82.3	Auto Tm							Automatic Ct		Automatic			Automatic	0.0498477
120	E24	1	SYBR	Unknown	Undetermined	80.6	Auto Tm							Automatic Ct		Automatic			Automatic	0.0498477
121	F1	1	SYBR	Unknown	Undetermined	81.4	Auto Tm							Automatic Ct		Automatic			Automatic	0.0498477
122	F2	1	SYBR	Unknown	Undetermined	81.7	Auto Tm							Automatic Ct		Automatic			Automatic	0.0498477
123	F3	1	SYBR	Unknown	Undetermined	81.4	Auto Tm							Automatic Ct		Automatic			Automatic	0.0498477
124	F4	1	SYBR	Unknown	Undetermined	80.1	Auto Tm							Automatic Ct		Automatic			Automatic	0.0498477
125	F5	1	SYBR	Unknown	Undetermined	82.5	Auto Tm							Automatic Ct		Automatic			Automatic	0.0498477
126	F6	1	SYBR	Unknown	Undetermined	81.3	Auto Tm							Automatic Ct		Automatic			Automatic	0.0498477
127	F7	1	SYBR	Unknown	Undetermined	81.9	Auto Tm							Automatic Ct		Automatic			Automatic	0.0498477
128	F8	1	SYBR	Unknown	Undetermined	81.3	Auto Tm							Automatic Ct		Automatic			Automatic	0.0498477
129	F9	1	SYBR	Unknown	Undetermined	82.9	Auto Tm							Automatic Ct		Automatic			Automatic	0.0498477
130	F10	1	SYBR	Unknown	Undetermined	82	Auto Tm							Automatic Ct		Automatic			Automatic	0.0498477
131	F11	1	SYBR	Unknown	Undetermined	79.4	Auto Tm							Automatic Ct		Automatic			Automatic	0.0498477
132	F12	1	SYBR	Unknown	Undetermined	81.7	Auto Tm							Automatic Ct		Automatic			Automatic	0.0498477
133	F13	1	SYBR	Unknown	Undetermined	81.5	Auto Tm							Automatic Ct		Automatic			Automatic	0.0498477
134	F14	1	SYBR	Unknown	Undetermined	81	Auto Tm							Automatic Ct		Automatic			Automatic	0.0498477
135	F15	1	SYBR	Unknown	Undetermined	82.4	Auto Tm							Automatic Ct		Automatic			Automatic	0.0498477
136	F16	1	SYBR	Unknown	Undetermined	81.6	Auto Tm							Automatic Ct		Automatic			Automatic	0.0498477
137	F17	1	SYBR	Unknown	Undetermined	80.2	Auto Tm							Automatic Ct		Automatic			Automatic	0.0498477
138	F18	1	SYBR	Unknown	Undetermined	81.9	Auto Tm							Automatic Ct		Automatic			Automatic	0.0498477
139	F19	1	SYBR	Unknown	Undetermined	81.9	Auto Tm							Automatic Ct		Automatic			Automatic	0.0498477
140	F20	1	SYBR	Unknown	Undetermined	81.1	Auto Tm							Automatic Ct		Automatic			Automatic	0.0498477
141	F21	1	SYBR	Unknown	Undetermined	79.2	Auto Tm							Automatic Ct		Automatic			Automatic	0.0498477
142	F22	1	SYBR	Unknown	Undetermined	81	Auto Tm							Automatic Ct		Automatic			Automatic	0.0498477
143	F23	1	SYBR	Unknown	Undetermined	80.4	Auto Tm							Automatic Ct		Automatic			Automatic	0.0498477
144	F24	1	SYBR	Unknown	Undetermined	82.7	Auto Tm							Automatic Ct		Automatic			Automatic	0.0498477
145	G1	1	SYBR	Unknown	Undetermined	80.5	Auto Tm							Automatic Ct		Automatic			Automatic	0.0498477
146	G2	1	SYBR	Unknown	Undetermined	80.8	Auto Tm							Automatic Ct		Automatic			Automatic	0.0498477
147	G3	1	SYBR	Unknown	Undetermined	82.6	Auto Tm							Automatic Ct		Automatic			Automatic	0.0498477
148	G4	1	SYBR	Unknown	Undetermined	79.6	Auto Tm							Automatic Ct		Automatic			Automatic	0.0498477
149	G5	1	SYBR	Unknown	Undetermined	81.2	Auto Tm							Automatic Ct		Automatic			Automatic	0.0498477
150	G6	1	SYBR	Unknown	Undetermined	78.5	Auto Tm							Automatic Ct		Automatic			Automatic	0.0498477
151	G7	1	SYBR	Unknown	Undetermined	82.5	Auto Tm							Automatic Ct		Automatic			Automatic	0.0498477
152	G8	1	SYBR	Unknown	Undetermined	81.7	Auto Tm							Automatic Ct		Automatic			Automatic	0.0498477
153	G9	1	SYBR	Unknown	Undetermined	82.6	Auto Tm							Automatic Ct		Automatic			Automatic	0.0498477
154	G10	1	SYBR	Unknown	Undetermined	82.4	Auto Tm							Automatic Ct		Automatic			Automatic	0.0498477
155	G11	1	SYBR	Unknown	Undetermined	82.4	Auto Tm							Automatic Ct		Automatic			Automatic	0.0498477
156	G12	1	SYBR	Unknown	Undetermined	80.8	Auto Tm							Automatic Ct		Automatic			Automatic	0.0498477
157	G13	1	SYBR	Unknown	Undetermined	79.6	Auto Tm							Automatic Ct		Automatic			Automatic	0.0498477
158	G14	1	SYBR	Unknown	Undetermined	81.7	Auto Tm							Automatic Ct		Automatic			Automatic	0.0498477
159	G15	1	SYBR	Unknown	Undetermined	82.5	Auto Tm							Automatic Ct		Automatic			Automatic	0.0498477
160	G16	1	SYBR	Unknown	Undetermined	81.7	Auto Tm							Automatic Ct		Automatic			Automatic	0.0498477
161	G17	1	SYBR	Unknown	Undetermined	81.8	Auto Tm							Automatic Ct		Automatic			Automatic	0.0498477
162	G18	1	SYBR	Unknown	Undetermined	81.8	Auto Tm							Automatic Ct		Automatic			Automatic	0.0498477
163	G19	1	SYBR	Unknown	Undetermined	81.7	Auto Tm							Automatic Ct		Automatic			Automatic	0.0498477
164	G20	1	SYBR	Unknown	Undetermined	80.5	Auto Tm							Automatic Ct		Automatic			Automatic	0.0498477
165	G21	1	SYBR	Unknown	Undetermined	80.5	Auto Tm							Automatic Ct		Automatic			Automatic	0.0498477
166	G22	1	SYBR	Unknown	Undetermined	79.4	Auto Tm							Automatic Ct		Automatic			Automatic	0.0498477
167	G23	1	SYBR	Unknown	Undetermined	82	Auto Tm							Automatic Ct		Automatic			Automatic	0.0498477
168	G24	1	SYBR	Unknown	Undetermined	82	Auto Tm							Automatic Ct		Automatic			Automatic	0.0498477
169	H1	1	SYBR	Unknown	Undetermined	78.4	Auto Tm							Automatic Ct		Automatic			Automatic	0.0498477
170	H2	1	SYBR	Unknown	Undetermined	81.3	Auto Tm							Automatic Ct		Automatic			Automatic	0.0498477
171	H3	1	SYBR	Unknown	Undetermined	81.9	Auto Tm							Automatic Ct		Automatic			Automatic	0.0498477
172	H4	1	SYBR	Unknown	Undetermined	82.3	Auto Tm							Automatic Ct		Automatic			Automatic	0.0498477
173	H5	1	SYBR	Unknown	Undetermined	81.9	Auto Tm							Automatic Ct		Automatic			Automatic	0.0498477
174	H6	1	SYBR	Unknown	Undetermined	80.3	Auto Tm							Automatic Ct		Automatic			Automatic	0.0498477
175	H7	1	SYBR	Unknown	Undetermined	81.7	Auto Tm							Automatic Ct		Automatic			Automatic	0.0498477
176	H8	1	SYBR	Unknown	Undetermined	81.6	Auto Tm							Automatic Ct		Automatic			Automatic	0.0498477
177	H9	1	SYBR	Unknown	Undetermined	80.4	Auto Tm							Automatic Ct		Automatic			Automatic	0.0498477
178	H10	1	SYBR	Unknown	Undetermined	81.9	Auto Tm							Automatic Ct		Automatic			Automatic	0.0498477
179	H11	1	SYBR	Unknown	Undetermined	81.3	Auto Tm							Automatic Ct		Automatic			Automatic	0.0498477
180	H12	1	SYBR	Unknown	Undetermined	82.3	Auto Tm							Automatic Ct		Automatic			Automatic	0.0498477
181	H13	1	SYBR	Unknown	Undetermined	81.7	Auto Tm							Automatic Ct		Automatic			Automatic	0.0498477
182	H14	1	SYBR	Unknown	Undetermined	79.4	Auto Tm							Automatic Ct		Automatic			Automatic	0.0498477
183	H15	1	SYBR	Unknown	Undetermined	81.2	Auto Tm							Automatic Ct		Automatic			Automatic	0.0498477
184	H16	1	SYBR	Unknown	Undetermined	80.5	Auto Tm							Automatic Ct		Automatic			Automatic	0.0498477
185	H17	1	SYBR	Unknown	Undetermined	79	Auto Tm							Automatic Ct		Automatic			Automatic	0.0498477
186	H18	1	SYBR	Unknown	Undetermined	82.7	Auto Tm							Automatic Ct		Automatic			Automatic	0.0498477
187	H19	1	SYBR	Unknown	Undetermined	81.3	Auto Tm							Automatic Ct		Automatic			Automatic	0.0498477
188	H20	1	SYBR	Unknown	Undetermined	82.5	Auto Tm							Automatic Ct		Automatic			Automatic	0.0498477
189	H21	1	SYBR	Unknown	Undetermined	78.5	Auto Tm							Automatic Ct		Automatic			Automatic	0.0498477
190	H22	1	SYBR	Unknown	Undetermined	80.7	Auto Tm							Automatic Ct		Automatic			Automatic	0.0498477
191	H23	1	SYBR	Unknown	Undetermined	82.2	Auto Tm							Automatic Ct		Automatic			Automatic	0.0498477
192	H24	1	SYBR	Unknown	Undetermined	81.1	Auto Tm							Automatic Ct		Automatic			Automatic	0.0498477
193	I1	1	SYBR	Unknown	Undetermined	80.9	Auto Tm							Automatic Ct		Automatic			Automatic	0.0498477
194	I2	1	SYBR	Unknown	Undetermined	80.5	Auto Tm							Automatic Ct		Automatic			Automatic	0.0498477
195	I3	1	SYBR	Unknown	Undetermined	81.5	Auto Tm							Automatic Ct		Automatic			Automatic	0.0498477
196	I4	1	SYBR	Unknown	Undetermined	78.6	Auto Tm							Automatic Ct		Automatic			Automatic	0.0498477
197	I5	1	SYBR	Unknown	Undetermined	81.4	Auto Tm							Automatic Ct		Automatic			Automatic	0.0498477
198	I6	1	SYBR	Unknown	Undetermined	79.6	Auto Tm							Automatic Ct		Automatic			Automatic	0.0498477
199	I7	1	SYBR	Unknown	Undetermined	82.9	Auto Tm							Automatic Ct		Automatic			Automatic	0.0498477
200	I8	1	SYBR	Unknown	Undetermined	82.1	Auto Tm							Automatic Ct		Automatic			Automatic	0.0498477
201	I9	1	SYBR	Unknown	Undetermined	82.6	Auto Tm							Automatic Ct		Automatic			Automatic	0.0498477
202	I10	1	SYBR	Unknown	Undetermined	79.5	Auto Tm							Automatic Ct		Automatic			Automatic	0.0498477
203	I11	1	SYBR	Unknown	Undetermined	81.3	Auto Tm							Automatic Ct		Automatic			Automatic	0.0498477
204	I12	1	SYBR	Unknown	Undetermined	80.8	Auto Tm							Automatic Ct		Automatic			Automatic	0.0498477
205	I13	1	SYBR	Unknown	Undetermined	80.3	Auto Tm							Automatic Ct		Automatic			Automatic	0.0498477
206	I14	1	SYBR	Unknown	Undetermined	80.1	Auto Tm							Automatic Ct		Automatic			Automatic	0.0498477
207	I15	1	SYBR	Unknown	Undetermined	79.2	Auto Tm							Automatic Ct		Automatic			Automatic	0.0498477
208	I16	1	SYBR	Unknown	Undetermined	81.8	Auto Tm							Automatic Ct		Automatic			Automatic	0.0498477
209	I17	1	SYBR	Unknown	Undetermined	80.1	Auto Tm							Automatic Ct		Automatic			Automatic	0.0498477
210	I18	1	SYBR	Unknown	Undetermined	80.4	Auto Tm							Automatic Ct		Automatic			Automatic	0.0498477
211	I19	1	SYBR	Unknown	Undetermined	81.6	Auto Tm							Automatic Ct		Automatic			Automatic	0.0498477
212	I20	1	SYBR	Unknown	Undetermined	81.4	Auto Tm							Automatic Ct		Automatic			Automatic	0.0498477
213	I21	1	SYBR	Unknown	Undetermined	80.2	Auto Tm							Automatic Ct		Automatic			Automatic	0.0498477
214	I22	1	SYBR	Unknown	Undetermined	81.1	Auto Tm							Automatic Ct		Automatic			Automatic	0.0498477
215	I23	1	SYBR	Unknown	Undetermined	79.3	Auto Tm							Automatic Ct		Automatic			Automatic	0.0498477
216	I24	1	SYBR	Unknown	Undetermined	78.1	Auto Tm							Automatic Ct		Automatic			Automatic	0.0498477
217	J1	1	SYBR	Unknown	Undetermined	81.4	Auto Tm							Automatic Ct		Automatic			Automatic	0.0498477
218	J2	1	SYBR	Unknown	Undetermined	81.3	Auto Tm							Automatic Ct		Automatic			Automatic	0.0498477
219	J3	1	SYBR	Unknown	Undetermined	80.3	Auto Tm							Automatic Ct		Automatic			Automatic	0.0498477
220	J4	1	SYBR	Unknown	Undetermined	81.9	Auto Tm							Automatic Ct		Automatic			Automatic	0.0498477
221	J5	1	SYBR	Unknown	Undetermined	81	Auto Tm							Automatic Ct		Automatic			Automatic	0.0498477
222	J6	1	SYBR	Unknown	Undetermined	82.9	Auto Tm							Automatic Ct		Automatic			Automatic	0.0498477
223	J7	1	SYBR	Unknown	Undetermined	78.5	Auto Tm							Automatic Ct		Automatic			Automatic	0.0498477
224	J8	1	SYBR	Unknown	Undetermined	81.3	Auto Tm							Automatic Ct		Automatic			Automatic	0.0498477
225	J9	1	SYBR	Unknown	Undetermined	81.1	Auto Tm							Automatic Ct		Automatic			Automatic	0.0498477
226	J10	1	SYBR	Unknown	Undetermined	79.8	Auto Tm							Automatic Ct		Automatic			Automatic	0.0498477
227	J11	1	SYBR	Unknown	Undetermined	82.4	Auto Tm							Automatic Ct		Automatic			Automatic	0.0498477
228	J12	1	SYBR	Unknown	Undetermined	79.5	Auto Tm							Automatic Ct		Automatic			Automatic	0.0498477
229	J13	1	SYBR	Unknown	Undetermined	81.4	Auto Tm							Automatic Ct		Automatic			Automatic	0.0498477
230	J14	1	SYBR	Unknown	Undetermined	79.8	Auto Tm							Automatic Ct		Automatic			Automatic	0.0498477
231	J15	1	SYBR	Unknown	Undetermined	80	Auto Tm							Automatic Ct		Automatic			Automatic	0.0498477
232	J16	1	SYBR	Unknown	Undetermined	81.8	Auto Tm							Automatic Ct		Automatic			Automatic	0.0498477
233	J17	1	SYBR	Unknown	Undetermined	79.7	Auto Tm							Automatic Ct		Automatic			Automatic	0.0498477
234	J18	1	SYBR	Unknown	Undetermined	81.6	Auto Tm							Automatic Ct		Automatic			Automatic	0.0498477
235	J19	1	SYBR	Unknown	Undetermined	81.1	Auto Tm							Automatic Ct		Automatic			Automatic	0.0498477
236	J20	1	SYBR	Unknown	Undetermined	79.8	Auto Tm							Automatic Ct		Automatic			Automatic	0.0498477
237	J21	1	SYBR	Unknown	Undetermined	81.3	Auto Tm							Automatic Ct		Automatic			Automatic	0.0498477
238	J22	1	SYBR	Unknown	Undetermined	82.8	Auto Tm							Automatic Ct		Automatic			Automatic	0.0498477
239	J23	1	SYBR	Unknown	Undetermined	82.9	Auto Tm							Automatic Ct		Automatic			Automatic	0.0498477
240	J24	1	SYBR	Unknown	Undetermined	81.7	Auto Tm							Automatic Ct		Automatic			Automatic	0.0498477
241	K1	1	SYBR	Unknown	Undetermined	80.6	Auto Tm							Automatic Ct		Automatic			Automatic	0.0498477
242	K2	1	SYBR	Unknown	Undetermined	81.4	Auto Tm							Automatic Ct		Automatic			Automatic	0.0498477
243	K3	1	SYBR	Unknown	Undetermined	80.3	Auto Tm							Automatic Ct		Automatic			Automatic	0.0498477
244	K4	1	SYBR	Unknown	Undetermined	80.6	Auto Tm							Automatic Ct		Automatic			Automatic	0.0498477
245	K5	1	SYBR	Unknown	Undetermined	82.5	Auto Tm							Automatic Ct		Automatic			Automatic	0.0498477
246	K6	1	SYBR	Unknown	Undetermined	81.9	Auto Tm							Automatic Ct		Automatic			Automatic	0.0498477
247	K7	1	SYBR	Unknown	Undetermined	81	Auto Tm							Automatic Ct		Automatic			Automatic	0.0498477
248	K8	1	SYBR	Unknown	Undetermined	81.2	Auto Tm							Automatic Ct		Automatic			Automatic	0.0498477
249	K9	1	SYBR	Unknown	Undetermined	81.7	Auto Tm							Automatic Ct		Automatic			Automatic	0.0498477
250	K10	1	SYBR	Unknown	Undetermined	80.8	Auto Tm							Automatic Ct		Automatic			Automatic	0.0498477
251	K11	1	SYBR	Unknown	Undetermined	81.9	Auto Tm							Automatic Ct		Automatic			Automatic	0.0498477
252	K12	1	SYBR	Unknown	Undetermined	81.2	Auto Tm							Automatic Ct		Automatic			Automatic	0.0498477
253	K13	1	SYBR	Unknown	Undetermined	81.8	Auto Tm							Automatic Ct		Automatic			Automatic	0.0498477
254	K14	1	SYBR	Unknown	Undetermined	80.4	Auto Tm							Automatic Ct		Automatic			Automatic	0.0498477
255	K15	1	SYBR	Unknown	Undetermined	82.1	Auto Tm							Automatic Ct		Automatic			Automatic	0.0498477
256	K16	1	SYBR	Unknown	Undetermined	80.3	Auto Tm							Automatic Ct		Automatic			Automatic	0.0498477
257	K17	1	SYBR	Unknown	Undetermined	81.7	Auto Tm							Automatic Ct		Automatic			Automatic	0.0498477
258	K18	1	SYBR	Unknown	Undetermined	80.5	Auto Tm							Automatic Ct		Automatic			Automatic	0.0498477
259	K19	1	SYBR	Unknown	Undetermined	81.8	Auto Tm							Automatic Ct		Automatic			Automatic	0.0498477
260	K20	1	SYBR	Unknown	Undetermined	78.8	Auto Tm							Automatic Ct		Automatic			Automatic	0.0498477
261	K21	1	SYBR	Unknown	Undetermined	81.2	Auto Tm							Automatic Ct		Automatic			Automatic	0.0498477
262	K22	1	SYBR	Unknown	Undetermined	82.1	Auto Tm							Automatic Ct		Automatic			Automatic	0.0498477
263	K23	1	SYBR	Unknown	Undetermined	80.4	Auto Tm							Automatic Ct		Automatic			Automatic	0.0498477
264	K24	1	SYBR	Unknown	Undetermined	80.6	Auto Tm							Automatic Ct		Automatic			Automatic	0.0498477
265	L1	1	SYBR	Unknown	Undetermined	80.8	Auto Tm							Automatic Ct		Automatic			Automatic	0.0498477
266	L2	1	SYBR	Unknown	Undetermined	81.5	Auto Tm							Automatic Ct		Automatic			Automatic	0.0498477
267	L3	1	SYBR	Unknown	Undetermined	81.6	Auto Tm							Automatic Ct		Automatic			Automatic	0.0498477
268	L4	1	SYBR	Unknown	Undetermined	81.8	Auto Tm							Automatic Ct		Automatic			Automatic	0.0498477
269	L5	1	SYBR	Unknown	Undetermined	81.5	Auto Tm							Automatic Ct		Automatic			Automatic	0.0498477
270	L6	1	SYBR	Unknown	Undetermined	81.5	Auto Tm							Automatic Ct		Automatic			Automatic	0.0498477
271	L7	1	SYBR	Unknown	Undetermined	79.4	Auto Tm							Automatic Ct		Automatic			Automatic	0.0498477
272	L8	1	SYBR	Unknown	Undetermined	82.3	Auto Tm							Automatic Ct		Automatic			Automatic	0.0498477
273	L9	1	SYBR	Unknown	Undetermined	82	Auto Tm							Automatic Ct		Automatic			Automatic	0.0498477
274	L10	1	SYBR	Unknown	Undetermined	82.4	Auto Tm							Automatic Ct		Automatic			Automatic	0.0498477
275	L11	1	SYBR	Unknown	Undetermined	81.1	Auto Tm							Automatic Ct		Automatic			Automatic	0.0498477
276	L12	1	SYBR	Unknown	Undetermined	80.9	Auto Tm							Automatic Ct		Automatic			Automatic	0.0498477
277	L13	1	SYBR	Unknown	Undetermined	79.8	Auto Tm							Automatic Ct		Automatic			Automatic	0.0498477
278	L14	1	SYBR	Unknown	Undetermined	81.3	Auto Tm							Automatic Ct		Automatic			Automatic	0.0498477
279	L15	1	SYBR	Unknown	Undetermined	81.5	Auto Tm							Automatic Ct		Automatic			Automatic	0.0498477
280	L16	1	SYBR	Unknown	Undetermined	81.7	Auto Tm							Automatic Ct		Automatic			Automatic	0.0498477
281	L17	1	SYBR	Unknown	Undetermined	81.6	Auto Tm							Automatic Ct		Automatic			Automatic	0.0498477
282	L18	1	SYBR	Unknown	Undetermined	79.6	Auto Tm							Automatic Ct		Automatic			Automatic	0.0498477
283	L19	1	SYBR	Unknown	Undetermined	81.2	Auto Tm							Automatic Ct		Automatic			Automatic	0.0498477
284	L20	1	SYBR	Unknown	Undetermined	81.1	Auto Tm							Automatic Ct		Automatic			Automatic	0.0498477
285	L21	1	SYBR	Unknown	Undetermined	81.1	Auto Tm							Automatic Ct		Automatic			Automatic	0.0498477
286	L22	1	SYBR	Unknown	Undetermined	80.2	Auto Tm							Automatic Ct		Automatic			Automatic	0.0498477
287	L23	1	SYBR	Unknown	Undetermined	82.4	Auto Tm							Automatic Ct		Automatic			Automatic	0.0498477
288	L24	1	SYBR	Unknown	Undetermined	81.3	Auto Tm							Automatic Ct		Automatic			Automatic	0.0498477
289	M1	1	SYBR	Unknown	Undetermined	81.7	Auto Tm							Automatic Ct		Automatic			Automatic	0.0498477
290	M2	1	SYBR	Unknown	Undetermined	81.4	Auto Tm							Automatic Ct		Automatic			Automatic	0.0498477
291	M3	1	SYBR	Unknown	Undetermined	81.6	Auto Tm							Automatic Ct		Automatic			Automatic	0.0498477
292	M4	1	SYBR	Unknown	Undetermined	80	Auto Tm							Automatic Ct		Automatic			Automatic	0.0498477
293	M5	1	SYBR	Unknown	Undetermined	79	Auto Tm							Automatic Ct		Automatic			Automatic	0.0498477
294	M6	1	SYBR	Unknown	Undetermined	81.4	Auto Tm							Automatic Ct		Automatic			Automatic	0.0498477
295	M7	1	SYBR	Unknown	Undetermined	79.4	Auto Tm							Automatic Ct		Automatic			Automatic	0.0498477
296	M8	1	SYBR	Unknown	Undetermined	82.2	Auto Tm							Automatic Ct		Automatic			Automatic	0.0498477
297	M9	1	SYBR	Unknown	Undetermined	81.9	Auto Tm							Automatic Ct		Automatic			Automatic	0.0498477
298	M10	1	SYBR	Unknown	Undetermined	81.4	Auto Tm							Automatic Ct		Automatic			Automatic	0.0498477
299	M11	1	SYBR	Unknown	Undetermined	80.6	Auto Tm							Automatic Ct		Automatic			Automatic	0.0498477
300	M12	1	SYBR	Unknown	Undetermined	81.8	Auto Tm							Automatic Ct		Automatic			Automatic	0.0498477
301	M13	1	SYBR	Unknown	Undetermined	80.3	Auto Tm							Automatic Ct		Automatic			Automatic	0.0498477
302	M14	1	SYBR	Unknown	Undetermined	82.8	Auto Tm							Automatic Ct		Automatic			Automatic	0.0498477
303	M15	1	SYBR	Unknown	Undetermined	80	Auto Tm							Automatic Ct		Automatic			Automatic	0.0498477
304	M16	1	SYBR	Unknown	Undetermined	81.9	Auto Tm							Automatic Ct		Automatic			Automatic	0.0498477
305	M17	1	SYBR	Unknown	Undetermined	80	Auto Tm							Automatic Ct		Automatic			Automatic	0.0498477
306	M18	1	SYBR	Unknown	Undetermined	80.7	Auto Tm							Automatic Ct		Automatic			Automatic	0.0498477
307	M19	1	SYBR	Unknown	Undetermined	81.7	Auto Tm							Automatic Ct		Automatic			Automatic	0.0498477
308	M20	1	SYBR	Unknown	Undetermined	82	Auto Tm							Automatic Ct		Automatic			Automatic	0.0498477
309	M21	1	SYBR	Unknown	Undetermined	81.3	Auto Tm							Automatic Ct		Automatic			Automatic	0.0498477
310	M22	1	SYBR	Unknown	Undetermined	81.7	Auto Tm							Automatic Ct		Automatic			Automatic	0.0498477
311	M23	1	SYBR	Unknown	Undetermined	81.5	Auto Tm							Automatic Ct		Automatic			Automatic	0.0498477
312	M24	1	SYBR	Unknown	Undetermined	80	Auto Tm							Automatic Ct		Automatic			Automatic	0.0498477
313	N1	1	SYBR	Unknown	Undetermined	80.9	Auto Tm							Automatic Ct		Automatic			Automatic	0.0498477
314	N2	1	SYBR	Unknown	Undetermined	81.7	Auto Tm							Automatic Ct		Automatic			Automatic	0.0498477
315	N3	1	SYBR	Unknown	Undetermined	81.5	Auto Tm							Automatic Ct		Automatic			Automatic	0.0498477
316	N4	1	SYBR	Unknown	Undetermined	81	Auto Tm							Automatic Ct		Automatic			Automatic	0.0498477
317	N5	1	SYBR	Unknown	Undetermined	79.7	Auto Tm							Automatic Ct		Automatic			Automatic	0.0498477
318	N6	1	SYBR	Unknown	Undetermined	80.8	Auto Tm							Automatic Ct		Automatic			Automatic	0.0498477
319	N7	1	SYBR	Unknown	Undetermined	81.7	Auto Tm							Automatic Ct		Automatic			Automatic	0.0498477
320	N8	1	SYBR	Unknown	Undetermined	81.1	Auto Tm							Automatic Ct		Automatic			Automatic	0.0498477
321	N9	1	SYBR	Unknown	Undetermined	82.3	Auto Tm							Automatic Ct		Automatic			Automatic	0.0498477
322	N10	1	SYBR	Unknown	Undetermined	81.5	Auto Tm							Automatic Ct		Automatic			Automatic	0.0498477
323	N11	1	SYBR	Unknown	Undetermined	80.7	Auto Tm							Automatic Ct		Automatic			Automatic	0.0498477
324	N12	1	SYBR	Unknown	Undetermined	81.8	Auto Tm							Automatic Ct		Automatic			Automatic	0.0498477
325	N13	1	SYBR	Unknown	Undetermined	80.9	Auto Tm							Automatic Ct		Automatic			Automatic	0.0498477
326	N14	1	SYBR	Unknown	Undetermined	81.7	Auto Tm							Automatic Ct		Automatic			Automatic	0.0498477
327	N15	1	SYBR	Unknown	Undetermined	82.6	Auto Tm							Automatic Ct		Automatic			Automatic	0.0498477
328	N16	1	SYBR	Unknown	Undetermined	80.6	Auto Tm							Automatic Ct		Automatic			Automatic	0.0498477
329	N17	1	SYBR	Unknown	Undetermined	79.8	Auto Tm							Automatic Ct		Automatic			Automatic	0.0498477
330	N18	1	SYBR	Unknown	Undetermined	81.6	Auto Tm							Automatic Ct		Automatic			Automatic	0.0498477
331	N19	1	SYBR	Unknown	Undetermined	79	Auto Tm							Automatic Ct		Automatic			Automatic	0.0498477
332	N20	1	SYBR	Unknown	Undetermined	81.3	Auto Tm							Automatic Ct		Automatic			Automatic	0.0498477
333	N21	1	SYBR	Unknown	Undetermined	81.5	Auto Tm							Automatic Ct		Automatic			Automatic	0.0498477
334	N22	1	SYBR	Unknown	Undetermined	81.6	Auto Tm							Automatic Ct		Automatic			Automatic	0.0498477
335	N23	1	SYBR	Unknown	Undetermined	82.6	Auto Tm							Automatic Ct		Automatic			Automatic	0.0498477
336	N24	1	SYBR	Unknown	Undetermined	81.1	Auto Tm							Automatic Ct		Automatic			Automatic	0.0498477
337	O1	1	SYBR	Unknown	Undetermined	79.5	Auto Tm							Automatic Ct		Automatic			Automatic	0.0498477
338	O2	1	SYBR	Unknown	Undetermined	78.3	Auto Tm							Automatic Ct		Automatic			Automatic	0.0498477
339	O3	1	SYBR	Unknown	Undetermined	81.8	Auto Tm							Automatic Ct		Automatic			Automatic	0.0498477
340	O4	1	SYBR	Unknown	Undetermined	82.5	Auto Tm							Automatic Ct		Automatic			Automatic	0.0498477
341	O5	1	SYBR	Unknown	Undetermined	80	Auto Tm							Automatic Ct		Automatic			Automatic	0.0498477
342	O6	1	SYBR	Unknown	Undetermined	80.4	Auto Tm							Automatic Ct		Automatic			Automatic	0.0498477
343	O7	1	SYBR	Unknown	Undetermined	81.7	Auto Tm							Automatic Ct		Automatic			Automatic	0.0498477
344	O8	1	SYBR	Unknown	Undetermined	81.8	Auto Tm							Automatic Ct		Automatic			Automatic	0.0498477
345	O9	1	SYBR	Unknown	Undetermined	81	Auto Tm							Automatic Ct		Automatic			Automatic	0.0498477
346	O10	1	SYBR	Unknown	Undetermined	82.3	Auto Tm							Automatic Ct		Automatic			Automatic	0.0498477
347	O11	1	SYBR	Unknown	Undetermined	81.9	Auto Tm							Automatic Ct		Automatic			Automatic	0.0498477
348	O12	1	SYBR	Unknown	Undetermined	80.4	Auto Tm							Automatic Ct		Automatic			Automatic	0.0498477
349	O13	1	SYBR	Unknown	Undetermined	81.6	Auto Tm							Automatic Ct		Automatic			Automatic	0.0498477
350	O14	1	SYBR	Unknown	Undetermined	82	Auto Tm							Automatic Ct		Automatic			Automatic	0.0498477
351	O15	1	SYBR	Unknown	Undetermined	79.2	Auto Tm							Automatic Ct		Automatic			Automatic	0.0498477
352	O16	1	SYBR	Unknown	Undetermined	79	Auto Tm							Automatic Ct		Automatic			Automatic	0.0498477
353	O17	1	SYBR	Unknown	Undetermined	81.6	Auto Tm							Automatic Ct		Automatic			Automatic	0.0498477
354	O18	1	SYBR	Unknown	Undetermined	81.4	Auto Tm							Automatic Ct		Automatic			Automatic	0.0498477
355	O19	1	SYBR	Unknown	Undetermined	82.2	Auto Tm							Automatic Ct		Automatic			Automatic	0.0498477
356	O20	1	SYBR	Unknown	Undetermined	78.4	Auto Tm							Automatic Ct		Automatic			Automatic	0.0498477
357	O21	1	SYBR	Unknown	Undetermined	82.2	Auto Tm							Automatic Ct		Automatic			Automatic	0.0498477
358	O22	1	SYBR	Unknown	Undetermined	81.5	Auto Tm							Automatic Ct		Automatic			Automatic	0.0498477
359	O23	1	SYBR	Unknown	Undetermined	80.8	Auto Tm							Automatic Ct		Automatic			Automatic	0.0498477
360	O24	1	SYBR	Unknown	Undetermined	79.3	Auto Tm							Automatic Ct		Automatic			Automatic	0.0498477
361	P1	1	SYBR	Unknown	Undetermined	81.3	Auto Tm							Automatic Ct		Automatic			Automatic	0.0498477
362	P2	1	SYBR	Unknown	Undetermined	80	Auto Tm							Automatic Ct		Automatic			Automatic	0.0498477
363	P3	1	SYBR	Unknown	Undetermined	81.1	Auto Tm							Automatic Ct		Automatic			Automatic	0.0498477
364	P4	1	SYBR	Unknown	Undetermined	82.1	Auto Tm							Automatic Ct		Automatic			Automatic	0.0498477
365	P5	1	SYBR	Unknown	Undetermined	82.5	Auto Tm							Automatic Ct		Automatic			Automatic	0.0498477
366	P6	1	SYBR	Unknown	Undetermined	81.4	Auto Tm							Automatic Ct		Automatic			Automatic	0.0498477
367	P7	1	SYBR	Unknown	Undetermined	81.9	Auto Tm							Automatic Ct		Automatic			Automatic	0.0498477
368	P8	1	SYBR	Unknown	Undetermined	81.9	Auto Tm							Automatic Ct		Automatic			Automatic	0.0498477
369	P9	1	SYBR	Unknown	Undetermined	81	Auto Tm							Automatic Ct		Automatic			Automatic	0.0498477
370	P10	1	SYBR	Unknown	Undetermined	80.1	Auto Tm							Automatic Ct		Automatic			Automatic	0.0498477
371	P11	1	SYBR	Unknown	Undetermined	82.7	Auto Tm							Automatic Ct		Automatic			Automatic	0.0498477
372	P12	1	SYBR	Unknown	Undetermined	81.3	Auto Tm							Automatic Ct		Automatic			Automatic	0.0498477
373	P13	1	SYBR	Unknown	Undetermined	80.8	Auto Tm							Automatic Ct		Automatic			Automatic	0.0498477
374	P14	1	SYBR	Unknown	Undetermined	81.7	Auto Tm							Automatic Ct		Automatic			Automatic	0.0498477
375	P15	1	SYBR	Unknown	Undetermined	78.4	Auto Tm							Automatic Ct		Automatic			Automatic	0.0498477
376	P16	1	SYBR	Unknown	Undetermined	78.3	Auto Tm							Automatic Ct		Automatic			Automatic	0.0498477
377	P17	1	SYBR	Unknown	Undetermined	81.7	Auto Tm							Automatic Ct		Automatic			Automatic	0.0498477
378	P18	1	SYBR	Unknown	Undetermined	80.8	Auto Tm							Automatic Ct		Automatic			Automatic	0.0498477
379	P19	1	SYBR	Unknown	Undetermined	82.1	Auto Tm							Automatic Ct		Automatic			Automatic	0.0498477
380	P20	1	SYBR	Unknown	Undetermined	81.9	Auto Tm							Automatic Ct		Automatic			Automatic	0.0498477
381	P21	1	SYBR	Unknown	Undetermined	80.8	Auto Tm							Automatic Ct		Automatic			Automatic	0.0498477
382	P22	1	SYBR	Unknown	Undetermined	82.8	Auto Tm							Automatic Ct		Automatic			Automatic	0.0498477
383	P23	1	SYBR	Unknown	Undetermined	80.8	Auto Tm							Automatic Ct		Automatic			Automatic	0.0498477
384	P24	1	SYBR	Unknown	Undetermined	82.9	Auto Tm							Automatic Ct		Automatic			Automatic	0.0498477
NAP	LPL
R^2
Slope		cycles/log decade
Y-Intercept

[truncated: 3 more sheets: Fig 8C-1, Fig 8C-2, Fig 9A]
